# Supplementary material for: The prediction of late-onset preeclampsia: Results from a longitudinal proteomics study
Source: PLoS One. 2017 Jul 24;12(7):e0181468. doi: 10.1371/journal.pone.0181468 (PMC5524331; doi:10.1371/journal.pone.0181468)
Supplement: S1 File — Protein abundance data for each sample (rows) and each of the 1125 proteins is given in this table. ID: anonymized identifier indicator of the patient, GA: gestational age at sample, LatePE: is 1 for late preeclampsia and 0 for normal pregnancy. Protein symbol and names provide by Somalogic, Inc, are included above the protein accession numbers. (CSV) [file pone.0181468.s001.csv]

		SYMBOL	C4b	Coagulation Factor XI	CTACK	Endostatin	TIMP-1	tPA	EG-VEGF	TIMP-2	TGF-b1	VEGF sR3	C5	Apo E	BDNF	bFGF-R	C8	Cathepsin G	CXCL16, soluble	FGF-10	FGF-8B	GIIE	GV	IL-12	MIP-3a	SAP	SCF sR	TIMP-3	TWEAK	Angiopoietin-4	Cadherin E	GFRa-3	Ephrin-B3	GFRa-2	6Ckine	RANTES	HMG-1	OPG	b-Endorphin	Factor I	IGFBP-2	IGFBP-3	Leptin	MCP-1	MMP-9	Myeloperoxidase	PRL	ROR1	VEGF
		Name	Complement C4b	Coagulation Factor XI	C-C motif chemokine 27	Endostatin	Metalloproteinase inhibitor 1	Tissue-type plasminogen activator	Prokineticin-1	Metalloproteinase inhibitor 2	Transforming growth factor beta-1	Vascular endothelial growth factor receptor 3	Complement C5	Apolipoprotein E	Brain-derived neurotrophic factor	Fibroblast growth factor receptor 1	Complement component C8	Cathepsin G	C-X-C motif chemokine 16	Fibroblast growth factor 10	Fibroblast growth factor 8 isoform B	Group IIE secretory phospholipase A2	Calcium-dependent phospholipase A2	Interleukin-12	C-C motif chemokine 20	Serum amyloid P-component	Mast/stem cell growth factor receptor Kit	Metalloproteinase inhibitor 3	Tumor necrosis factor ligand superfamily member 12	Angiopoietin-4	Cadherin-1	GDNF family receptor alpha-3	Ephrin-B3	GDNF family receptor alpha-2	C-C motif chemokine 21	C-C motif chemokine 5	High mobility group protein B1	Tumor necrosis factor receptor superfamily member 11B	Beta-endorphin	Complement factor I	Insulin-like growth factor-binding protein 2	Insulin-like growth factor-binding protein 3	Leptin	C-C motif chemokine 2	Matrix metalloproteinase-9	Myeloperoxidase	Prolactin	Tyrosine-protein kinase transmembrane receptor ROR1	Vascular endothelial growth factor A
ID	GA	LatePE	SL000318	SL002662	SL003168	SL000403	SL000591	SL000053	SL004332	SL000592	SL000584	SL003322	SL000319	SL000276	SL003951	SL003060	SL000324	SL000345	SL004016	SL004333	SL004342	SL004066	SL004182	SL001716	SL000133	SL000573	SL004010	SL003043	SL004365	SL004643	SL000055	SL004144	SL004142	SL004143	SL003193	SL000563	SL003280	SL002539	SL000300	SL003328	SL000466	SL000045	SL000498	SL000038	SL000527	SL001796	SL000546	SL006114	SL000002
1	12.3	1	1640	2514.1	1759.2	59633.4	347.2	719.7	247	432.5	2450.8	4412.5	10572.4	10557	1045.1	7979.6	4295.6	1411.9	17184.3	353.2	1324.7	507.5	602.5	1225.7	513.3	43483.8	19151.7	870.6	311.6	572.4	48922.7	1426.5	1206.2	5276.4	8073.9	23421.6	12332.2	11703.7	759	69407.7	15321	2223.2	21267	959.2	40155.4	25978.6	4484.5	1824.6	16301.3
1	20.3	1	2222.9	2371.4	1499	63267.2	379.9	555.1	225	534.2	2680.1	5802.1	11327.2	8659.4	1430.2	9373.5	3957.9	1503.4	17451.5	334.8	1233.9	461.2	570	1116.2	431.4	47404.7	19184.2	1137.4	279.5	582	40429.8	1456.4	1306.2	4549.9	8930.2	35432.6	12261.4	11935.2	483.1	65555.7	19675.4	2729.3	25288.5	818.5	34440.3	22897	9160.9	1882.8	15110.7
1	26.6	1	1107	1577.6	1581.6	62209.4	308.8	534.1	210.2	383.1	2271.2	5363.6	10425.6	7955.7	1029.6	8633.8	3230.3	1203.7	16232.5	330.7	1098.5	443.8	577.5	1052.8	457.2	42739.6	13601.2	897.2	264.9	503.6	39805.9	1139.2	1110.5	4151	7586.1	52799.6	14863.1	10215.2	526.3	72948.1	24063.5	2605.3	34613.7	1059	15375.8	16502.4	9442.7	1554.6	15863.2
1	30.6	1	1494	1538.6	1664.1	63395.9	308.5	576.5	247.7	463.7	2824.4	5682.4	11522.6	7606.6	1748.7	8670.3	3476.1	1868	15340.3	364.7	1391.6	475.8	598.3	1309.7	431.7	45430.5	13245.5	1199.1	262	671.5	36042.7	1624.6	1558.7	3971.3	8287.3	40896.7	14668	11225.1	483.9	69327.8	26050	2239.6	16080.8	801.1	29029.2	17944.9	9929.3	1490	14639.8
1	34.6	1	1319.1	1476.8	1522.6	60387.6	394.7	644.4	220.6	673.8	2544	6199.2	11070.4	7042.3	1002.4	10580.3	4603.9	1492	16195.4	331.6	1358.9	452	579.3	1169.1	416.9	41281.1	14289.6	976	269.5	439	37176.6	1551.6	1331.8	4291.9	9412.3	23241.2	10514.5	15027.6	458.6	59237.3	34365.1	3267.7	35516	790.1	24357.7	15237.3	12872.4	1707.7	16684.1
2	9.7	0	2327.4	1718.5	1627.5	56728.7	395.3	718.1	227.5	564.7	3138.6	3849.8	8217.5	10833	1575.5	8081.4	3130.5	3508.4	8711	321.7	5463.3	492.5	600.1	1806.7	474.9	35719.1	30998.7	1809	347.8	749.1	41291.4	1975	2611.1	7830.5	8695.3	32790.5	21955.1	11098.3	451	41963.1	24439.5	3271	11623.2	1053.8	45275.8	26410.3	2849.3	1726.2	12769.1
2	20.7	0	10457.4	1405.1	1657.4	73894.6	297.4	573.3	181.6	504.1	2411.4	3942.4	9643.8	7294.9	832.5	10945.9	4214.3	2563.1	12206.2	318.4	5463.3	453.1	532.6	1583.5	440.9	37579.9	30608.1	1102.3	276.1	412.3	35959.6	1468.2	1947.8	8233.1	8890.7	23373.8	5041.1	15194.2	367.4	50791.4	34394.1	2681.3	21673.1	923.4	45958.2	19347.6	6132.4	1799.3	14601.2
2	24.7	0	9470.3	1644.2	1600.6	61716.6	549	533.2	162.1	754.1	2799.4	3940.1	8703.9	7294.3	960.8	11173.9	3974.6	2704	10674.4	299.5	5463.3	415.4	547.5	1606.1	424.2	37420.1	26089.1	1288.6	261.8	484.5	34843.9	1373.3	2004.3	8307.3	7492.9	34640.2	7141.1	14384.4	356.1	46387.8	31121.4	2447.3	19835.9	951.4	23965.7	17548.6	9267.6	1707.7	14406.4
2	28.7	0	9341.3	1265.7	1558.7	64859.8	271.2	610.9	151.9	452.5	2778.3	4498.9	9222.3	7875.6	999.3	10366.6	4338.1	2640	10030.3	309.3	5463.3	414.1	539.5	1574	437.9	42476.4	23626.2	1251.4	260.6	467.7	44105.7	1404.6	1967.4	6913.4	6669.7	41434.1	6237.8	15075.7	360.2	49918.5	37074.7	2417	27955.1	914	36825.3	18096.1	12870	1426	14394
2	32.7	0	9339.8	1370.4	1631.8	74724.5	293.1	595	180	538.3	2825.4	5107.9	8260	8273.8	913.8	11952.8	4008.4	2463.3	10570.5	326.4	5463.3	446.8	555.7	1528.6	439.7	45162.9	25847.6	1240	262.1	444.8	40633.8	1385.8	1728.8	6592.8	7145.1	40590.8	6695.5	13195.3	377.9	50761.4	40801.6	2586.1	19973.9	966.9	33794.4	15291.5	16715	1639.4	15149.2
3	8	0	3172.9	1751.2	1849.2	67505.2	298.4	367.5	252.2	566.6	2449.2	6893.2	9323.8	3355.4	1098.1	11155.3	3825	1302.9	11814.3	297	1347.7	466.1	504	1301.6	376.3	40262.6	31687.7	828.1	280.2	641.4	51024.4	1357.4	1292.9	9624.7	11203.5	34154.2	10827.1	15159.2	378.4	57530.3	24847.3	2430.9	18869.6	522.9	27645.3	21007.4	5271.9	1394.9	17248.5
3	20	0	3098.4	1001.6	1748.7	60791.4	248.4	577.9	246	621.1	2187.4	7836.4	7719.4	6721.4	792.1	11165.3	4564.7	1419.6	11551	283.8	1345.1	462.6	485.8	1367.9	366.1	34520.6	26912.6	617.4	274.3	360.5	44021.6	1510.7	1385.2	9599.5	9393.7	14205.6	11550.3	17893	403	52113.1	44527.4	2370.1	32691.3	402.3	12548.6	14439.8	15543.1	1568.5	15293.8
3	24	0	5183.8	993.1	2153	65985.8	374.6	710.5	236.8	701.6	2978	7602.4	8563.6	6318.8	1167.9	10032.3	3577.9	1582.4	10285.6	331.4	1304.6	428.6	521.3	1344.1	350.4	30372.9	23745	846.2	261.8	619.4	48123.3	1613.3	1653.6	8423.2	8845.3	28990	11303.5	14140.9	331.1	52839.3	42324.3	1839.5	25676.5	459	14471.4	12536.2	19415.6	1136.2	14636.3
3	30	0	2467.7	1189.9	1643.7	80988.6	369.9	571.4	220.5	709.2	2548.2	10100.6	7752.4	6547.3	1212	11186.3	4125.8	1340.8	11546.5	319.8	1326.5	435.3	505.8	1199.3	377.6	47168.3	18601.3	905.3	238.2	369.2	57041.9	1426.3	1251.7	7124.4	10881.6	37588.7	14473.5	16918.8	402	66776	44078.7	2688.7	25343.7	548.8	49025.4	13949.6	37269.8	1260.5	17123.5
3	35.4	0	5580.9	707.5	1844.6	60007.7	566	475	176.8	1029.4	1256.6	9039.9	6966.2	1848.1	1252.5	10645.9	1440.3	1284.6	8969.9	273.2	1161.9	372.2	499.4	1036.3	387.4	35143.8	3589.7	1191.7	214	448.1	35705.5	1103.9	1426.9	4919.4	8669.4	41279.8	6284	3436.5	320.2	51471.1	55206	2132.6	28041.7	512.2	7577.1	7849.8	24651.4	1197.9	17017.1
4	12.9	0	779.1	1673.7	1483.3	51188.3	225.9	713.9	185.3	449.5	2245.1	8124	10118.5	5991.5	966.5	10726.4	4157.8	2397.8	15508.1	287.8	1289.3	397.9	489.7	1566.4	509.1	44619.1	33390.2	1200.9	296.1	434.8	46208.8	1975.9	1386.3	6341	11144	17613.3	10676.3	13704.6	484.8	58984.4	14589.7	4130.2	35895.1	665.8	35054.8	16845.7	4466.1	1492.6	13204.1
4	19.9	0	2501	1654.4	1445	48945.4	340.8	750.2	188.4	572.7	2485.1	9115.5	9607.5	7023.9	1199	11285.5	3615.6	2440.7	18661.2	278.3	1272.6	420.2	472.1	1708.6	511.8	40002.8	26821.9	1406.7	338.6	416	38871.9	2079.7	1528.7	6285.2	11229.3	23824.6	8251.8	12146.7	493.5	57723.4	18562.7	3298.3	33826.1	718.1	62013.5	17073.7	8342.1	1572.8	12660.3
4	27.9	0	1245.3	1391.3	1521.5	55366.7	230.5	508.8	185.1	507.1	2266.4	9904.7	9690.9	8636.7	1060.7	11460.8	3944.6	2042.9	19284.7	309	1309.7	381.8	494.6	1593	494.2	45062.4	22196	1201.2	256.3	419.7	41338.7	1968.5	1376.1	6203.2	11517.5	24566	7114.7	12737.8	566.7	56861.2	21736.7	3560.6	29281.6	750.3	21646.2	11385.2	24159.4	1521.6	13574
4	30.9	0	1975.2	1486.2	1441.1	51000.2	380	422.5	172.6	633.6	2225.8	9925.6	8679.1	8802.2	1044.4	11106.1	3892.7	2082.6	18936.4	245.5	1223.8	376.2	450.4	1825.7	466.5	43263.2	21235.6	1085.9	275.1	393.5	39901.8	1906.2	1367.7	5580.4	10260.8	19828.2	8686.7	14247.4	486.1	54413.9	23625	3413.6	34866.8	669.2	41128.6	14700.6	22095.8	1378.9	13484.9
4	34.4	0	1533.9	1395.5	1408.2	53574.7	332.6	615.5	157.8	618.5	2389.2	9992.6	9227.3	8651.9	918	11571.3	4457.5	2135.4	18600	266.8	1298.2	363.1	439.4	1521.2	537.6	46638.3	20164.6	971.4	266.7	332	42223.4	1977.1	1475	5663.2	10418.7	15417	7969.4	15057.5	414.4	55050.6	28805.7	4622.6	33972	761	16565.3	9642.7	28206.5	1438	13803.1
5	15.1	1	2654	1606.4	1614.5	66199	323.7	435.7	182.4	419.6	2172.3	5476.4	9546.1	5952	1796.5	11271	3873.3	1555.8	13110.5	328.7	1838.2	451.6	497.3	1451.6	363.6	49231.1	27359.8	1142.3	271	634	43256.9	2627.3	1083.6	6469.7	8820.4	36460.9	8204.5	13230	548.2	66429.7	19209.6	2475.8	34421	1344.6	41378.2	18333.3	3057.1	1418.9	14524.1
5	16.7	1	3455.9	1450.6	1519.4	53078.2	358.9	393.1	180	369.8	2789.8	5213.8	8812.9	4236.6	1821.4	9679.6	3165	1467.5	11692.9	314.9	1544	463.1	477.8	1398.5	377.3	45713.8	20516.7	1586.2	272	602.6	28553	2278.4	1140.8	5469.2	7525.1	45351.6	7806.2	10041	500.9	61674.3	17206.2	2518.5	33429.5	1342.6	27345.2	14044.5	2814.1	1325	12527.5
5	27.3	1	3349.8	1291.8	1657.6	64405.6	409.5	445.5	175.5	448.1	2880.3	5549.3	9337.5	4399.9	2038.5	11143.3	3293.7	1501.1	12683.6	319.7	1630.8	461.7	495.4	1382	406.7	43808.7	19250.6	1983.9	272.1	570.7	34715.7	2322.9	1209.8	5071.4	8929.3	61768.1	8475.2	11069.3	477.4	61195.7	23424.9	1856.1	41178.4	1263.6	46588.5	11791.2	7208.1	1487.1	13850.2
5	29.3	1	2408.4	1274.2	1543.2	74407.9	355.5	570.8	208.9	377.5	2578.3	6792	8642.1	4947.4	1954.9	10980.1	3521	1531	13878.4	311.4	1623.7	488.8	484.3	1506.7	441.9	50489.8	20203.8	1895.8	279.3	574.2	39319.7	2485.8	1180.4	5588.5	9219.1	66873.2	9704.1	12232.4	490.4	69115.9	26674.4	1867.7	39978.8	1355.2	43080	11504.2	10650.6	1424.5	14537
5	36.3	1	1375.9	1169.9	1708	54113.6	382.1	611.2	206.6	423.5	2256.6	7061.6	8512.2	6341.4	1886.9	11238.1	2936.1	1560.8	12028.2	287.4	1637.9	458	494.2	1334.4	381.8	42434.7	16250.6	1899.8	253.4	584.2	32073	2197.5	1240.3	5178.6	8440.6	39441.4	16385.3	9549.3	480.7	55209.4	25646.4	2550.7	31616.2	1138.8	35020.7	12186.9	7837.7	1416.7	12175.9
6	12.6	1	2064.1	2094.8	1720	76414.8	422.6	599.2	183.7	692.5	2541.8	5268.2	8616.2	5369.1	875.8	10806.5	4006.4	1500.9	17323.9	288.4	1290.8	652.8	459.1	1041.3	425.1	39842	34977.8	938	259.8	548.4	54749.1	5391.1	1264.5	6565.6	16181	17530.1	7078	16890.4	502.5	56020.1	30638.6	2298	7110.5	782.6	37090.9	34057.6	3634.9	2037.9	15758.7
6	20.3	1	2375.2	1958.8	1685.6	74611	503	671.9	201.3	755.9	2850.3	5520.6	7109.7	5316.7	1312.5	9770.8	3375.7	1733.6	18462	317.4	1319.1	604.8	513	1091	442	37393.5	22448	1468.2	268.7	555	42211.8	4692.9	1408.2	5138.6	14219.4	42995.9	13417.1	13096.2	429.9	51622.4	32907.2	2291.5	11164.9	681.2	57852	25612.4	8185.2	2098.3	13251.9
6	24.3	1	7598.8	1571.2	1641.3	68036.2	386.5	540.4	171.3	781.7	2300.5	5483	7941.2	4494.6	1063.6	10350.7	3487.5	1395.7	19433.5	289.8	1261	631.1	506.3	1019.6	443.7	38663.7	18654.1	1100.6	267.2	409.7	41092.1	4033.2	1222.5	4485.1	14515.8	32121.1	6269.1	11481.9	421.5	50182.5	30849.2	2994.4	18340.3	585.5	15906.7	22796	10693.2	2068.3	12327.1
6	30.3	1	6554.2	1482.5	1677.7	71322	367.8	346	181.8	747.6	2459.9	6644.2	6119.4	4486.7	1177.9	11807.3	3742.1	1550.3	22701.1	280.1	1302.2	619.9	458.6	1035.4	442.4	34860.5	19869.3	1121.6	230.9	408.5	40255.2	4178.5	1262.3	4634.1	13245	30418.9	9198.1	15076.7	465.1	42347.1	38908.7	2534.7	14420.2	562.1	41187.4	19525.1	15636.7	2426.3	15540.9
6	35.6	1	6318.9	996.4	1509.2	69872	280.2	488.9	185.2	663.6	2674.5	7132.9	7739	4976.5	1174	11355.5	3732.1	1690.3	17234.2	308.1	1442.2	601.3	485	1135.3	477.5	39743.7	15207.7	1330	243.8	421.4	36978.8	4238.5	1537.9	4961	13385.3	31763.5	7434.6	13439.4	490	43383.6	37755.3	3215.6	8642.1	545.2	27272.9	17823.2	21828.1	1991.8	15492.1
7	22.9	1	4050.7	2453.5	1364	49616.7	495.7	484.6	183.8	773.4	2634.3	6682	8423.9	6097.6	1299.2	10602.7	2968.1	1350	10969.3	304.3	1326.9	414.1	506.8	1127	407.6	37751.3	24598.7	2122.4	293.7	535.4	35629.6	1301.4	1322.5	6679.1	8064.2	68865.8	8127.3	8852.3	391.6	55656.8	28201.6	1957.2	11272.7	719.6	25014.3	21218.4	12137.4	1503.3	15637
7	29	1	3608.2	2029.6	1437	60133.2	314.8	562.8	188.5	598.4	2476.7	9744.9	7633.6	7163.2	1131.2	11737.5	3657.1	1521.8	11988.9	301.8	1491.7	422.4	506.1	1124.8	384.3	38258.5	26754.1	1418.8	261.5	457	41074.1	1579.4	1385.4	6182.3	8383.2	49884.7	11863.5	12203.7	408.2	55556	37831.2	2097.9	14798	603.4	26482	20825.9	26642.8	1556.7	17252.6
7	35.3	1	5474.7	1984.9	1404.7	57489.7	487.8	863.4	254.1	903.8	2547.1	8699.6	7844.7	9603.7	1387.2	10833.6	3238.8	2261.9	10114.1	268.5	1466.5	433.4	509.2	1268.7	429.2	33694.3	23542.2	1733.4	293.1	477.1	39761.4	1733.1	1718.8	5672	7701.5	43682.9	23939.2	10164.2	415.8	48635.6	39107.5	2768.8	7175.1	637	38452	25143.9	27600.6	1697.3	16319.1
8	13.3	0	3260.7	1680.6	1442.1	54736.9	320.3	469	174.2	515.5	3185.5	4763.1	9276.9	2635.6	1127.9	8759.4	3969.4	2373.4	15704.4	304.3	1199.9	416.2	485.4	1138.5	375.8	49479.1	23730.2	1621.6	283.3	398.2	45681.9	1551.8	1177.8	5915.5	8574.1	37312.1	9979.7	14704.6	327.3	65165.3	19890.4	2692.1	26376.8	1141.9	54149.7	13999.3	14846.3	1399.4	15649.5
8	16.9	0	6118.9	1650.4	1465	50233.7	337.8	585.8	175	502.2	3372.6	4935.5	8382.7	2882.8	1278.1	8731.8	3645.8	2148.9	13744.9	316.4	1195.2	400.2	517.9	1089.7	389.4	53007.1	20552.7	2016.4	272.6	494.4	38044.7	1648.3	1370.4	5514	7177.5	39529.7	7494	14644.9	328.6	62879	18291.9	2387.2	20334.5	1021.3	49581.7	11726.3	16188.6	1343.2	13886.2
8	25.3	0	5090.5	1243.9	1552.3	46777.8	334.4	488	162.3	566	2900.6	5258.1	8416.4	3561.7	1076.3	10169.7	3990.8	2190.8	14864.1	333.6	1401	399.3	540.9	1102.5	404.3	43356.1	16747	1504.1	270.4	440.4	33990.8	1632.1	1362.4	4966.1	7204.3	36932.3	7870.6	14025.8	321.1	54891.7	27625.9	2166.7	24719.7	913.7	22781.6	8693.4	20283.6	1447.4	13819
8	30	0	4020.5	1240.4	1401.9	42767.7	288.6	577.3	149.2	537.4	2849.1	7066.2	8863.1	3355.6	847.4	10360	3789.1	2347.3	14946.6	297.8	1412.3	385.8	482.4	1088.5	351.8	46187.6	16794.9	1149.9	245.1	377.3	34271.4	1456.7	1126.8	4908.3	7149.1	28701.7	8323	14242.3	318.8	58587.6	29367.7	3009.7	22941.4	887.4	20409.9	9167.1	24462.5	1337.1	13548.4
8	34.3	0	3329.2	1181	1287.8	44689.1	339.4	503.1	152.9	664	2893.8	7268.3	8466.6	3695.2	951.7	10891.8	3689.4	2083.2	13477.9	282.7	1216.9	383.6	473.5	1124.9	355.3	44386.1	14721.1	1225.9	246.8	388.8	32585.8	1472	1189.3	4737.6	6580.7	35387.5	8048.5	13336	312.3	60944.3	31274.7	3193.1	24463.3	886.1	40856.8	8043.5	26735.1	1288.7	12963.5
9	16.6	1	2929.4	1966.4	1436.9	85270.7	406.6	745.3	222.1	419.4	2411.2	4655.7	10732.3	5007.8	957.5	8404.3	3643	1486.3	10344.5	288.5	1389.6	408.1	448.5	1164.8	390.6	45394.2	17881.4	3720	258	415.4	52175.4	1503.7	1554.1	6441.8	7621.2	48295	9800.6	12869.4	526.3	68982.7	47812.7	2450.5	14400.5	865.7	24337.7	18085.1	14385.6	1165.9	15119.2
9	25.7	1	7056.5	1832.8	1657.3	60838.8	365.6	488.6	194.5	567.2	2052.6	4806.5	9495.2	6323.7	892.7	12108.2	3852.9	1279.8	11472.6	287.1	1182.1	405.8	480.8	1037.2	390.1	45928.1	17648.6	2126.5	254.4	394.2	39946.6	1320.4	1359.3	5647.4	9601.4	44074.5	9432.6	11153.5	631.2	56935.8	25410.2	1928.8	21572.3	1070.7	14404.4	15821.4	20331.5	1384.4	18048.2
9	30.7	1	5096.8	1698.9	1598.3	69208.6	278.2	446.9	220.6	594.6	2418.4	4399.3	8942.6	7813.4	1026.8	12466.3	4021	1298.1	10741.2	301.4	1188.4	419.1	505.5	1163.1	371.5	46906.4	15824.3	2312.2	241	492.6	43705.1	1373	1254.2	4677.8	9200.6	40925.1	8931.1	13219	554.4	59663.3	34119.8	2878.2	22205.4	837.3	16947.8	15339.1	22836.8	1393.5	17278.7
9	35.1	1	4656.7	1727.7	1732	67548	426.5	517.3	229.2	717	2903.9	3621.6	8508.8	7373.6	1428.6	11493.2	3699.1	1364.4	10679.7	323.7	1256.9	474.7	559.2	1225.9	423.9	47649	12879.8	3566.8	289	579.2	44488.6	1345.2	1428.7	4251.7	10121.3	51054.6	9694.5	11430.9	540	55855.5	34591.9	3651.8	22068	829.5	25800.7	13582.6	20632.3	1346.5	17524.7
10	22.9	1	1845.4	1441.4	1874.4	51192.9	430.1	444.7	173	471.4	2241.9	5356.4	8491.2	7488.3	1363.4	8214	4480.1	1678.4	14869.8	268.7	1022.4	409.6	481.4	1110.1	430.8	53754.1	13093.6	1503.2	272.6	2336.5	35752.2	1395.4	2722.7	4401.2	9515.7	56817.8	11240.8	10709.5	313.1	56899.1	21912.7	3331.6	22815.5	721.1	18279.3	23694	10020.4	1434.3	14352.1
10	27.9	1	2264.7	1542	1507.1	64729.7	340.7	522.1	181.7	598.8	1992.9	7495.9	10371.5	11150.3	979.3	10637.9	6252.3	1889.1	17270.1	276.9	1150	453.5	473.6	1128.7	452	53023.7	17399.9	1079.6	270	2336.5	48313.7	1655.3	3208.4	6003.7	11145.1	29260.6	11475.4	13893.6	336.1	58331.9	29620.7	4035.4	28911.4	657.1	28346.6	16362	15430.9	1886.3	14576.8
10	34.9	1	1761.6	1241.3	1648.6	50822.2	302	560.4	178.5	549	1941.5	6519.3	9308.8	19849.8	1150.1	9534.7	4837.5	1783.8	13712.2	311.8	1085.8	427.6	493.2	1109.6	429.8	46149.3	12325.6	1395.8	250.9	2336.5	42625.5	1509.7	2518.9	5083.9	8952.7	45311.7	13146	11923.3	333.4	59115.1	33366.7	3451.8	18046.2	681.8	53068.6	13668.2	11163.9	1638	14506.5
11	11.4	1	1347.8	2378.2	1493.2	53024.8	732.9	605.3	324.2	682.4	4228.4	4825.7	11850.6	5623.3	2260.6	8590.9	2666.7	1967.7	8625.6	348.1	1351.5	637.9	619.4	2012.1	632.3	40350.5	32582.3	9319.6	533.7	708.9	36426.9	1774.7	1693.7	5234	11085.7	65417.1	15300.4	7041.7	696.8	55142.8	20174.8	2801.4	11488.4	1107.7	59159	36934.6	5612.6	1627.9	10529.7
11	17.6	1	1964.3	2814.8	1535.8	62938.6	1038.9	590.7	259.8	986.7	3792.1	5120.3	9587.2	10211.7	2028.4	8971	2811.7	1625	9486.6	357.6	1284.4	544.4	585.8	1468.3	491.7	39751.7	27357.9	5370.4	329.7	642.2	39999.3	1610.9	1514.4	4588.4	11316.8	62483.5	11614.6	9655.8	635.2	54461.3	18729	3081	17134.2	1216.7	65139.6	23903.2	7176.5	1370.7	13421.6
11	27.6	1	2188.4	1599.7	1374.1	67821	441.8	444.1	197.1	603.1	3785.3	6603.3	10710.8	12735.2	1613.3	10204.5	3487.9	1365.2	10653.4	311.8	1205.7	451.4	529.6	1183	434.6	47723.9	23473.9	2858.8	294.1	557.2	39890.8	1346.1	1194.7	4696.3	12449.9	45962	10699.1	12761.5	529.2	64616.4	28983.7	3390.1	23627.6	780.2	48886.9	14400.5	9942.4	1459.4	13786.2
11	31.6	1	2476.1	1704.1	1563	59156.1	531.6	515.6	213.5	699	3807.8	6520.9	11220.1	8716.2	1872.5	10233.9	2816.1	1371.5	9512.1	304.8	1155.9	461.7	580.4	1354.9	493.1	46472.6	21313.6	4728.6	337.6	606.2	37400.3	1342.3	1353.2	4325.4	12238.1	58304	12495.1	9774.6	491.8	59099.7	25903.1	3335.3	19567.1	850.3	51078.9	17181.7	8706.1	1508.2	12863.7
11	34.6	1	3095.2	1508.8	1327.9	64650.9	476.2	585.1	197.8	761.8	3081.2	6306.2	12023.8	11828.4	1601.8	10641.2	3303.6	1257.5	10471.7	285.4	1136.6	445.5	498.8	1198.1	436.2	45096.1	22152.4	3108.1	258.1	451.9	39366.9	1253.7	1186.8	4410.3	14060.6	43197.8	8915.3	12496.7	481.4	63428.1	27836.4	3826.4	21634.9	717.1	27243.2	14370.9	8967.7	1538	15745.7
12	12.3	0	2638.2	1709.4	3292.4	56436.7	333	547.8	191.1	476.2	3231.7	5515.2	9886.6	13314	1273.4	9895.1	3852.9	1452.7	15988.5	689.3	1466.1	410	550.2	1412.3	508.3	39539.2	25100.2	2703.5	287.6	784.5	38130.8	1926.9	1255.3	4845.6	7845	58858.3	7772.7	14758.8	409.8	51836.5	28133.6	3929.2	6740.9	718.4	65173.5	15117.6	4889.5	1438.9	17235.4
12	20.3	0	2915.7	1508.3	2898.2	70621.9	392.5	427.4	173.7	580.7	2547.7	5856	9209.6	10363.9	940.2	12017.7	4038.4	1293.4	21933.8	579.3	1422	413.1	486.8	1232.5	522.3	43985	22953.7	1001.8	247.5	436.1	43070.4	1616.4	1109.7	4966.4	9466.3	48529.2	8274.4	14288.6	385.6	58711.5	40392.8	2719.9	14725.3	605.1	70043.3	16533	10209	1465.8	19213.5
12	24.3	0	2239.1	1315.3	3274.6	83989.1	401.9	482	164.7	630	1834.6	7157.6	9163.6	5380.9	701.4	13439.4	3185.7	1279.6	25484.5	614.9	1473.1	415.6	512.2	1352.8	561.4	46094.6	14442.2	796.8	238.2	416.7	49409	1645	1117.9	4949.4	11006.6	21693.5	6785.2	7669.6	366.6	58100.2	42570	2690.4	21416.5	642.2	83479.9	14592.3	14445.6	1589.9	19564.3
12	29.3	0	8247.1	1401.6	3057.3	64269.6	462.2	437	178.6	669	2970.5	6932.9	9882.8	7541.3	1125.5	13195.1	3797.9	1280.8	23650.9	676.9	1449.1	436.8	571.4	1331.4	541.2	39766.6	17977	1047.4	242.1	643.4	35607.5	1633	1302.5	4974.7	10998	41482	4299.4	11813.9	394	48958.4	45465.2	3451.9	10279.8	657.6	60293.8	14510.9	16224.3	1530.7	17466
12	36.3	0	1316	1367.7	3870	69471.3	498.4	456.3	156.9	689.2	2234.3	8431.4	8251	16910.6	901.1	12853.7	3993.8	1114.1	21471.6	878.7	1408.1	389.9	474.2	1528.6	575.7	38279.6	16859.3	1060	221	433.6	35507.5	1645.4	1043.3	4527	10577.8	37379.8	8453.7	13885.3	370.5	44231.5	55385.8	4278.9	7882.8	582.9	50406.5	10542.4	17945.6	1419.9	16942.5
13	15.1	0	4282.4	1879.6	1645.1	46639.7	409.6	364.5	201.2	622.7	3666.3	4542.5	8742	5624.3	2091.2	8994.2	3174	1544.2	12822.4	331.3	1287.6	440.9	575.9	1250.6	412.8	34144.6	28509.7	3941.7	275	734.4	36160.7	1372.6	1346.2	4508.8	6270.3	68335.4	6882	9925	488.6	58995.8	16498.2	3041.4	22878.4	593.8	42070.7	16598.4	3427.8	1447.7	12143.6
13	19.1	0	2360.4	1591.5	1839.9	69145.4	358.3	545.8	217.7	529.3	2548.2	5499.5	11359	6077.4	1249.8	9139.8	3449.4	1500.5	18527.9	347.7	1285.4	479.2	643.4	1143.4	435.7	47170.2	27381.3	2195.6	249.8	547.2	44534.9	1465.4	1425.4	5432.5	8066	36931.5	7703.4	11082.9	568.5	73412.2	20588.7	2497.5	22805.2	690.3	52127.4	18043.4	3973.1	1353.5	15593.9
13	27.1	0	3717	1388.3	1718.1	60161.5	537	481.4	224.7	540.9	3622.2	4823.5	11724.6	5094.5	1721	7420.2	2494.9	1490.5	13114.4	370.7	1134.4	439.9	626.4	1194.7	451.4	46823.7	15783.7	4829.4	322.5	889	37317.8	1377.4	1523.6	3327.1	6375.5	67377.7	4914.1	7568.1	397.9	70547.3	25836.6	2449.4	14936	606.8	25863.5	14672.7	6370.5	1185.3	11749.9
13	29.4	0	3044.3	1387.1	1541.8	56889.7	333.4	327.5	198.2	538.3	3194.4	5048.3	8868.1	5853.5	1841.1	9817.1	3316.3	1497.2	16794.9	365.2	1402.7	442.2	596.7	1174.6	422.7	45756.5	19041.7	3351.5	263.9	612.6	41291.4	1456.8	1349.3	4244.3	7297.5	64585.4	6155.9	9977.1	503.8	60996.6	23921.1	2916.9	30355.2	595.1	43295	14512.7	11784.8	1499.9	14350.4
13	35.4	0	3436.7	1271.8	1488.6	54039.9	369.9	301	182.6	580.1	2779.5	5588.9	8028.1	7217.3	1437.8	10042.9	3115.4	1348.5	15203.9	327.8	1345.7	411.7	539.2	1091.2	382.9	39853.2	18030.3	2364.3	237.1	534.5	38974.4	1346.4	1273.2	4244.3	7454.3	57186.8	6274.1	10106.5	430.6	56550.6	29129.9	4051.5	25887.8	541.5	36164.1	11237.8	9700.2	1469	14033.7
14	9.6	1	385.4	2053.7	1301.4	78630.9	478.5	614	182.1	610	2362.5	6471.2	6853	5804.7	1112.6	11059.7	4616.4	1774.9	10192.3	278.2	1230.4	414.6	549.3	1398.3	445.3	46581.5	29550.1	1105.7	260.8	601	43819.3	1558.6	1183.2	8121.9	10504.1	19709.6	15446.3	13786.2	394	69125.4	29399.9	1736.1	19129.7	784	38214.7	36914.6	2488.3	1266	15122.3
14	22.7	1	1122.4	1971.5	1437.8	74497.6	411.8	429.9	169.9	622.4	2782	9219.4	7347.5	5487.6	1311.7	11811.3	4595.7	1370.7	12034.5	305.9	1583.2	403.3	542.7	1196	382.1	42174.3	26961	1076.7	243.6	570.8	42248.3	1504.5	1286.6	8400.9	11322.2	28790.9	8683.5	15757.3	446.1	61800.4	28381.2	2870.3	34224.3	728.6	26480.8	24492	4704.8	1593.9	15451
14	26.7	1	1471.7	1831.3	1256.5	86454	477.8	523.1	160.5	577.9	2279.5	9403.9	7870.6	6175	1033.6	10599	4238.4	1227.3	12843.5	272.7	1341.1	379.7	477	1148.8	356.3	48107.4	24488.7	891.3	222.1	394.7	44111.3	1421	1083.9	7193.1	11241.5	22483	8752.7	15130.1	427.8	73467	30827.9	3114	23173.3	663.5	20960.8	21370.5	4310.8	1302.1	15187.2
14	31.7	1	845.3	2076.4	1333.8	63735.3	740.6	559.3	163.3	926.6	2235.3	9315.4	7519.2	8790.2	1082.5	10260.4	4239.9	1288	10348.5	261.3	1420.9	376.5	527.3	1194.8	389.5	35903.9	22499.7	1169	241	424.1	37647.6	1449.8	1180.7	6954.3	11859	23688.7	11219.5	13198.6	366.2	51215.1	22780.1	4717.5	27290.4	653.6	23517.6	20149.5	4738.2	1312.6	15559.1
14	33.7	1	1835	1396.8	1492.6	68717.5	383	628.4	186.3	658.7	2524.9	9055.7	7297.5	12277.5	1288.8	10941	4100.5	1551.4	11116.5	333.8	1551.7	415.9	576.5	1225.3	410.9	42685.1	23242.2	1283.6	253.7	473.2	47817	1785.5	1366.3	6778.1	12663.7	26590.8	11044	13978.6	504.7	60567.4	22216.7	3838	25446.4	600.5	31448.4	18444.2	5018.7	1341.2	15262.7
15	14.6	0	1436.1	2300.1	1609.7	45738.3	488.9	577.5	194.9	586.5	2513.1	3982.8	7894.2	8766.6	1245.6	11001	3566.8	1388.6	15092.6	319	1309.6	423.7	526.2	1082.9	408.8	40333.1	22786.9	960.3	263.4	624.9	32875.7	1346.3	1232	7399.9	9609.2	36961.1	8701.1	11090.6	350.6	52256.4	15395.8	2510.2	21656.8	861.2	26594.9	17114.2	4523.2	1189.6	15297.4
15	18.6	0	2399.7	2996.1	1388.4	51348.2	825.2	693.3	178.8	903.9	2037.4	4721.3	8604.8	8804.1	966.6	12118.2	3885	1252.7	15120.7	276.5	1324.1	445.9	482.7	1086.6	342.4	39495.5	24373.3	835.9	241.2	402.2	40554.9	1196.7	1029.8	7178.8	10246.9	35386.3	7441.2	11894.6	351.9	53052.9	18762.5	2961.9	18906.1	684.7	20960.7	16975.2	6927.3	1233.2	17089.8
15	26.6	0	2943.5	1617.6	1542.4	62589.4	263.3	797.5	185.8	433.1	2296.9	5778.5	8490.2	5782.1	888.1	13975.8	4025	1432.9	17641.4	296.1	1339.8	473.6	498.8	1009.2	398.4	47672.9	22131	763.2	245	414.9	38766.2	1519.2	1282.5	7778.4	10709.5	28360.2	5440.4	15283.6	362.6	68308.2	25745.7	1740.7	21972.7	804	10429.5	13880	9123	1332.7	16320.8
15	31.6	0	4263.1	1642.7	1244.2	49601.7	309.8	805	165.5	556.1	2675.6	6725.8	8286.7	8389.1	886.6	14266	3939.1	1623.5	16179.5	284.6	1633.6	486.4	602.4	1197.2	424.2	43234	21168.9	854.8	286.5	410.2	34137.8	1649.8	1353	7461.4	9919.2	23850	6175.4	15000.9	380.9	56374.7	25800.9	1952.4	12503.9	778.7	13599.9	14696.9	12532.6	1392.7	13289.4
15	33.7	0	3314.9	1634.7	1333.8	64070.7	523.2	677.7	192.8	637.8	2382.5	6405.8	7474.6	6040.6	943.6	14476.6	3963.9	1620.2	19256.4	294.6	1361.7	484.4	480.9	1050.3	380	48723.6	19465.4	733.5	230.3	351.9	40724.6	1515.9	1331.8	8797.7	11458.9	25483.3	7111.4	14328.6	357.7	66633.7	28678.8	1754.4	17678.8	823.5	13948.5	17184.5	18382.6	1378.4	18664.5
16	20.3	1	1063.5	1966.6	1532.2	58439.8	311.6	576.2	186.1	584.5	2345	7029.1	9370.1	5674	838.4	12127.5	4617	1413.3	17844.1	682.6	1494.7	445.6	572.4	1162.7	588.4	48367.5	19389.2	1095.2	242.7	403.2	39814.7	1576.7	1402.2	7830.2	8201.4	21142.7	8790.1	16996.2	534	60884.1	21253.1	2954.5	47676.5	616	54215.2	14506.3	15508	1672.8	17142.9
16	24.3	1	4395.4	1981.7	1322.2	53091.6	345.6	442	176.9	581.9	2188.2	4586.3	10138.8	4883.4	1049.5	11428.8	4083.6	1242.1	16937.4	525.3	1454.6	409.9	522.7	1063.7	537.1	49007.4	15135	1356.3	237.7	442.1	30810.8	1332.7	1194.8	6368.7	7453.3	44276.7	13701.8	13017.2	415.6	62914.2	20257.5	2816.1	36951.6	590.5	21241.9	11753	13304.9	1637	16013.8
16	28.6	1	774.4	1696.2	1560.1	57648.9	338.2	339.7	177	622.6	2242.7	6703.4	9836	5737.3	1250.8	11788.2	3642.9	1296.3	17843.7	478.3	1284.9	404.9	549.6	1073.2	536.9	46152.4	14035.6	1402.6	222.9	492.1	30812.8	1359.6	1293.7	6379.5	7509.6	42356.1	10657.4	13197.4	411.3	60635.5	24795.6	2965.3	41300.9	572.1	20288	10007.1	17013.5	1615.4	15818.1
16	36.3	1	2975.8	1757.4	1535.8	75699.2	355.2	374.7	170.4	791.2	2470.9	6607.6	10642.5	5022.2	955	14957.3	4224.3	1254.8	19453	502.7	1293.6	377.5	520.8	1081.5	482.2	60331.3	14140.3	1379.5	213.8	502.7	41450.8	1464.5	1306.1	6538.5	8745.1	30117.9	8141.9	16694.4	359.7	67910.8	30652.5	3491.9	41143.9	510.4	19227.9	11030	15261.5	1755.6	18402.7
17	8	0	7745.9	1546.8	1383.2	57192.7	365	350.9	177.1	416	2878.5	3910.3	9614.8	3325.9	1508.9	7768	2733.5	1327.2	11096.4	316.4	999.8	409.1	489.9	1022.4	364.6	53090.6	31650.3	1557.9	245.2	651.2	36799.1	1166.8	1115	4302.5	5823.8	87405.4	4635.4	11219.5	3861	85153.2	11240.6	2161.8	18512.3	733.3	66747.3	45473.8	3421.9	1222.4	11733.6
17	20	0	8982	1261.1	1466.7	56824.9	347.3	334.5	194.5	471	2866.8	4924.9	11008.8	4628.6	1332.6	8263	3150.5	1365.7	12720.3	344.9	1322.7	433.4	576.4	1084.5	408.3	39400.5	21326.6	1475.7	238.6	641.4	36126.9	1326.4	1258.4	4222.2	6263.9	51116.4	6236.5	11041.1	3861	62997.8	17281.6	2602.6	17298.8	940.3	63848.7	15746.7	8593.8	1332.4	12357
17	26.7	0	1952.5	1165.3	1390.5	60172.1	332.9	541.1	195.1	489.2	3324.1	7325.1	11705	6965.6	1342.2	7855.1	3229.1	1392.9	14308.7	323.1	1305.8	406.1	559.7	1076	341.8	47633.6	18484.6	1604.8	233.9	867.1	32841.1	1430.9	1290	4040.9	6350.1	44193.5	10262	12043.9	3193.7	71182.3	20798.6	3484.5	16260.2	696.8	25383.8	10999.7	11153.5	1224.6	12039.9
17	31	0	3426.5	1049.6	1299.9	59481.4	309.7	498.6	162.8	506.4	2090.5	8976.4	10365	7041.3	728.3	9096.2	3504.5	1165.8	15611.1	299.5	1164.6	391	484.6	1011.8	368	42873.4	17544.4	936.7	222	417.8	35016	1211.8	1035.5	4357.5	6466.1	28749.5	9152.9	13718.5	3258.1	65858.7	26132.9	3155.4	22292.9	680.9	16003.4	8778.3	12476.5	1190	12041.4
17	33	0	4235.1	1003.3	1382	63929.3	334.5	375.9	190.5	552.4	3097	7744.1	9449.8	6622.3	1190.1	9097	3485.6	1346.2	14425.3	357.6	1425.2	392.8	521.5	1031.7	337	41368.2	16763.5	1358	207.7	755	33187	1390.2	1313.2	4187.9	6691.9	51456.9	6879.5	12357.9	2946.9	68661	23245.2	2837.7	14483	714.4	37912.4	12758.5	12715	1221.3	13047.5
17	39	0	7921.4	966.3	1452.1	59308.9	336.8	351.8	154	554.1	2625.9	8127.3	9541.1	3860.1	1229.5	9116.6	3225.2	1232.4	12786.2	301.9	1149.3	391.1	530.8	1006.7	416.7	40453.3	15428.8	1399	219.4	533.9	35576.6	1243.6	1124.4	3273.3	5967.2	56705.7	4801.2	13551.2	2510.4	61791.1	27429.2	2989.1	18207.2	766.3	50285.6	13205.7	13607.6	1136.5	13202
18	10.7	0	7147.5	2220.1	1633.2	48613.1	289.4	361.8	199.7	477.4	3066.6	2662.7	9674.1	4271	1325.7	8564	3542.9	1339.7	10109.2	373.5	1463.4	476	622.1	1092	425.7	54827.2	20292.1	4032.4	276.1	603.7	46333.8	1279.4	1197	6046	6008.1	73587.2	7242.6	11183	396.4	63206.8	18322.8	3669.2	16883.1	867.7	26779.6	23610.8	3323.1	1311.7	15240.3
18	20.1	0	2597.3	2166.5	1820.1	53031.4	386.1	526.1	193.5	593.4	3098.4	3802.6	9494.5	6636.8	1192.6	8996.7	4050.6	1263	11379.4	350.6	1412.1	478.3	586.9	1069	427.6	56251.1	16554	3542.5	259.9	445.4	51377	1245.2	1152.5	6042.7	5868	70586.8	7387.8	15067.4	431.3	68080.4	20720.7	3568.1	23255.2	791.6	28169.9	16510.2	6853.7	1498.9	15736.1
18	25.4	0	10075.5	1875.9	1616.1	46897.9	351.9	493.6	181.6	621	2856.8	3348.6	8750	4800.3	1150.2	9101.3	4174.2	1378.4	12310.4	348.7	1613.3	450.3	590	1105	417.6	50053.5	14676.4	2317.4	245.9	444.6	41229.2	1416.9	1242	5144	5410.9	54730.2	5362.4	14437.3	391.7	60927.5	19469.9	3306.3	20939.6	869.1	9485.6	15152.4	11394	1460.2	16963.4
18	31.1	0	2956.3	1688.6	1779.7	59527.9	379.1	330.7	160	694.2	2575	6523.4	8606	7160.2	803.6	10703.7	4323.8	1284.2	14372.2	309.8	1445.1	412.6	539.9	1051.5	398.2	45761.9	13623.7	1235.2	244.3	352	38761	1374.4	1180.4	6167.8	6956.2	26637.4	5906.7	14677.7	399.7	60655.3	26660.6	3058.2	25441.3	791.7	18688.3	11982.8	19748.2	1501.1	17955.1
18	33.1	0	4131.1	1365.4	1662.7	63367	371	320.1	184	577.5	3456.1	6409.1	7307.5	7818.6	1142	11065.8	4121.3	1350.5	12448.4	343.8	1470.6	418.3	566.2	1005.9	392.1	46623.4	12277.7	2563.9	218.8	600.9	41849	1407.7	1367.9	5525.4	6904.1	61024.8	6774.7	16323.9	348.4	60720.8	26608.3	2454.8	20767.5	734.2	19070.1	11662.8	15850.6	1470.8	16392.5
18	39.1	0	2287.4	1482.9	1656.2	61965.2	387.9	399.8	167.7	661.9	2724.3	7907.4	7412.6	8658.7	1102.2	11622.3	4187.6	1243.3	12283.8	307	1449.4	431.2	541.2	1055.8	432.4	40667.6	13920.3	2374.9	222.7	386.6	44889.6	1268.1	1213.1	6029.2	6720.2	55317.9	7179.6	16980.3	403.2	55364.3	35860.7	3134.8	18286	804.8	20118.9	11802.1	28619.8	1633.1	19473.4
19	13.9	0	1462.4	1888.7	1590.9	54758.1	310.2	367.9	175.3	500.2	2307.6	5264.9	9495.7	7368	1129.3	10382.4	3288.6	1348.7	13890.1	316.8	1190.4	443.1	536.9	1067.3	403.7	34715	28208.4	956.3	274.8	529.6	32701	1192.5	1126.2	5544.9	8764.1	44393.4	11289.4	11746.7	337.7	55542	31193.3	3545.1	12400.7	604	20815.2	15527.9	5846.7	1367.1	14082.4
19	18.6	0	2868.5	2031.7	1672.2	60751.3	367.8	419.4	164.1	506.7	2446.6	6058.2	10517.6	9796.5	1045.2	10306.2	3283.7	1341.9	13191.4	297.1	1200.9	409.4	522	1008.5	419.6	39678.4	27462.7	877.3	239.8	451.6	36387.5	1212.8	1127.9	5148.7	7683.2	39167.5	7496.7	12982.5	344.7	61370.3	30904.1	2603.3	14722.8	701.3	12470.6	12222.5	8690.8	1345.8	13629.5
19	26.6	0	3862	1523.4	1345	53369	353.8	471.1	163.3	497.3	3203.6	6602.3	8350.1	11069.9	1454.2	9823.1	3704.2	1533.5	15519.6	309	1375.4	383.3	526.1	1076.6	375.6	38457.5	21555.5	1214.6	254.4	647	33333.4	1438.5	1347.9	4258.4	8328.2	48822.8	5762.9	11946.7	293.9	56815.6	24096.8	2229.7	11368.1	546.2	19275.2	12039.7	16050.5	1332.5	13499.6
19	29.6	0	4506.8	1780.7	1399.6	55820.1	446.4	348.5	178.7	602.9	2282.7	7239.5	8759.8	13256.6	1158.1	10726.2	3278.8	1271.1	16287.8	300.5	1219.3	425.2	509.2	1060.7	379.4	40140.1	21127.2	927.1	234.4	427.7	35015.2	1166.5	1129.6	4281.2	9121.5	40520.1	5474.3	10784.4	343.1	59062.3	31677.5	3672.2	17863.9	559.7	16366.2	12526.3	15572	1420	13740.6
19	33.6	0	10420.2	1527.7	1361.9	59902	352.8	319.8	163.8	528.8	2053.1	7151	8536.8	10407.5	1178.5	10613.1	3219.8	1331.9	15900.9	286.9	1269.5	409.6	480.8	1172.6	376.1	45137.1	18603.6	848.2	209.4	436.4	37092.1	1185.3	1156.1	3706.3	8665.6	49632.1	4754.1	11622.3	314.8	64643.1	32896.1	4147.5	12654.7	535.7	14282.1	11213.5	16643.4	1292.7	13618.6
19	38.7	0	5416.8	1348.9	1424.7	59497	328.3	324.3	178.9	555.1	2792.1	8501.2	7394.3	8292.4	1377.6	10680.5	3639	1469.2	15349.5	323	1324	424.2	529.6	1179.4	389.9	41594.3	17375.8	1048.4	225.6	501.4	41601	1324	1227.9	3957.3	9705.8	51960.7	7406.8	11832.7	343.8	57233.5	35840.5	3703.1	19611.8	564.2	33999.3	10346.5	17524.9	1358.9	14108.6
20	8.4	0	6556.4	2134.8	1813.9	54172.2	407.4	392.2	209.4	618.7	4126.7	3713.7	7743.9	3090.7	1441.7	9036.4	2790	1343.8	10449.3	307.2	1094.3	406.6	522.3	1133.8	388.5	38284.7	34686.7	1461.4	290.5	837.1	41865.4	1319.2	1360	4855.2	8763.5	75245.2	4748.6	9734.9	479	57240	21150.4	2177.7	18763.8	648	25637.9	20386.2	4129.3	1408.3	11722.8
20	19.1	0	1722.7	1215.2	1528	59925.6	367.9	692.3	800.6	515.3	2452	5724.7	10112.7	8471.1	851.2	11291.2	3719.5	1444.1	12759.1	306.2	1253.2	416.9	556.7	1250.3	398.5	42820	29560.7	1376.2	275.3	419.7	41718.5	1504.6	1386.5	5229.7	8316.5	27358.7	12019.9	13691.3	354.6	55259.5	33535.5	2182.1	9883.3	638.4	15194.7	24166.7	8197.6	1458.3	18037.8
20	25.1	0	5502	2428.6	1598.6	56629	1043	280	172.4	1161.4	2516.6	4693.8	8031.6	5759.9	1025	10207	3268.3	1234.7	12821	291.1	1162.9	383.4	505.9	1147.9	382.3	39683.6	27120.4	944.2	262.8	471.8	35867.7	1253.7	1082.2	5117.7	8961.8	47515.6	6923.2	11727.4	420.9	49848.2	31855.7	2760.9	21658.4	652.7	46277.1	19216.6	16993.7	1341.6	13171.6
20	30.1	0	6136	1574.4	1644.9	54781.1	440.6	296.2	172.7	759.4	2439.1	5318	8456.9	5189.6	1164.3	10575.3	3247.4	1202.1	13419.1	271.5	1216.6	398.7	543.7	1121.1	409.5	42739.1	25353.2	1082.6	253.6	494.8	34180.6	1202.1	1115.6	4762.7	8567.2	52081.8	7827.2	11311.8	419.4	54841.3	28848.9	2628.1	22313.4	556.7	40425.8	15082	20415.1	1363.5	11678
20	33.1	0	3359.4	1540.1	1693.2	59491.2	416.1	381.6	191	706.6	2215	6862	7344.1	6693.7	909	9746.4	3568.1	1315.4	15436.9	296.8	1285.7	378	512.6	1130.4	393.9	50564.8	23583.5	907.6	262.9	428.7	43287.1	1305	1153	5948.5	11079	41387.5	10307.2	12584.6	596.2	62211.1	29839	2735.7	29225.1	569.9	36165.6	14448	30070.3	1326.2	15082.8
21	13.1	1	2049.2	1449.5	1484.3	59416.2	370.3	381.8	184.8	565.2	2108.6	2922.6	9621.9	4709.3	1540.5	10463.5	4196.4	1294.3	14428.3	336.8	1351.7	457.7	605.8	1137.8	385.3	44974.6	44374.6	952.8	268.2	612.7	40706.8	1344.7	1150.8	6704.9	8611.8	71996.7	12372.1	12145.4	562.4	60758.1	25477.5	4036.2	29920.5	676.3	21243.5	26420.7	6906.3	1506.1	17192.7
21	18.7	1	1465.5	1186.3	1545.6	64473.3	469.4	523	180.1	709.7	2503.5	4834	9437.9	4583.9	1778.4	11908.6	3421	1324.2	17390.4	300.8	1218.5	445.1	562.2	1121	403.9	52922.4	29128.2	1286.4	240.1	493.9	46370.8	1247.5	1188.3	6543.5	7862.5	81744.7	11127.5	10142.3	524.2	65566	29315.7	3462.2	32039.2	598.7	32955.4	21147	13823.3	1607	16939.3
21	27.7	1	1666.7	1059.4	1555.4	60876.1	384.5	577.9	181	685.1	2374.2	5152.5	9427.9	6208.2	1274.4	11395.8	4113.5	1370.4	17567.6	314.9	1303.2	416	563.1	1143.3	362.4	51733.3	25441.1	951.7	226.5	507.6	39535.6	1430.9	1307.4	6003.6	8753.5	51460.1	10154.2	14094	548.5	63033.8	31819.4	5127.8	38468.9	567.1	33870.7	15936.5	17386.5	1458.7	16924
21	31.1	1	2433.6	752.1	1807.6	44919	426.1	542.4	161.6	772.8	2548.4	4023.4	8124.7	4756.9	1380.2	11313.8	3503	1638	14473.7	365.4	1468.1	389.2	781.5	1331.4	511.8	44441.7	18437.3	1082.9	296.1	623.1	30409.7	1673.6	1438.9	4680.9	6420.6	54271.7	8706.6	11600.5	487.4	52166.3	25489.7	5537.4	19907.2	1121.1	52333.9	23508.4	17942.2	1355	14085.1
21	34	1	4139.7	980.2	1615.8	63399.2	554.1	694.3	200.2	785.5	3335.3	4820.3	7780.8	6909.6	2046.4	11493	3559.6	1644.8	16837.7	298.5	1288.9	480.8	584.2	1271.1	406.2	48305.3	22686.6	1620.3	244.2	479.1	46465.8	1619.1	1687.2	5167.9	8048.6	83016.5	7089.4	12074.6	550.9	57770.7	30990.4	5094.5	35028.2	626.7	29303.5	16695.8	23793.1	1593	18778.8
21	37.9	1	3120	732.7	1684.3	57555.5	513.6	733.7	179.8	872.4	2895.3	4473	8278.2	4711.3	1784.1	10361.7	2943.6	1418.8	14154.8	277.7	1162.8	404.5	562.1	1168.7	409.2	42189.7	19341.3	1640.7	237.9	524.2	30493.6	1384.7	1480.3	5146.3	6504.2	64514.5	5954.9	10928.3	447.9	50288.4	34489.2	5569.4	31248.6	647.5	11839.7	12942.8	20929.9	1342.7	18136.8
22	10.1	0	3664.5	1674.6	1577.7	56880.1	403	380.7	276.8	588.4	3862.2	3936	8397.6	7064.7	1844.6	9718.1	3356.9	1728.3	10370.8	328.5	1506.9	560.2	563.8	1612.3	454.2	48733.8	24549.7	6091.7	362.8	604.1	38550.7	1569.6	1516.1	5720.3	9252.1	89735.7	6758.1	13220.6	638	58579.8	18184	2620	29396	872.9	93636.8	24046.5	3971.5	1663.3	12706.5
22	20	0	5831.5	1418.4	1580.7	51247.7	290.3	537.9	198.7	520.8	2166.4	4863.8	8582.2	11140	868.5	9823.6	3800.3	1364.1	12166	322.5	1406.1	432.9	525.5	1126	407.1	40610.8	20785.1	1517.4	258	392.3	33369.5	1457.7	1158.5	5752.2	8725.2	31130.8	10065.8	15977	445.1	48515.9	17015.6	2748	34428.4	656.5	24425.6	14118.3	4666.7	1377	13509.8
22	27	0	3190.7	1514.6	1386.4	44944	476.2	475.4	190.1	678.2	5781	5302.9	8313.2	9313.5	1027.4	9189.5	5938.3	1245.9	12766.4	295.6	1350.1	412.5	498.9	1170.4	363.4	44061.4	17155.5	2209.9	272.8	499.5	27564.2	1745	1109.7	4868.9	7603.7	44803	8370.6	17161.2	387.6	46987.3	18515.3	3883	31792.8	588.8	30102.7	11201.3	5516.7	1274.4	11818.2
22	29.7	0	7326.2	1319.3	1676.2	60315.5	407.8	508.2	205.1	634.4	4588.9	6932.8	8958.9	12623.6	830.9	11391.5	5716.2	1477.9	16591.2	303.2	1481.2	409.8	523.1	1196.1	354.4	48182.3	19019.3	1187.1	232.4	362.4	34577.4	1863.1	1252.4	6041.2	9905	25088.7	7626.4	18768.9	441.6	53695.9	24793.8	3907	33275	546.4	32155.9	15036.6	8682.6	1434.9	15928.2
22	34.7	0	5032.6	1163.2	1540.9	54642.9	383.2	522	198.7	700.2	2606.8	6976.7	8295.8	11354.6	1137.9	10530.9	4265.5	1520	14189.6	297.1	1462.3	405.2	532.2	1164.1	393.4	47569.9	16324.5	2056.4	248.9	422.2	30451.5	1569.6	1265.7	5150.8	8332.3	29584.7	11605	16320.5	415.6	50543.6	24732.8	3238.1	25471.1	588	47507.3	13940.2	10962.6	1369.3	13115.5
22	39	0	4171.8	1255.4	1776.8	55685.3	477.1	615.9	206.2	791	2180.8	7392.5	8540.4	9340	1045.8	12635.5	4312.7	1368.7	16082.7	303.3	1452.9	447.8	567.2	1246.6	430.2	37580.4	16635.1	1924.7	246.3	410.7	32929.7	1384.8	1296.3	5563.4	9741.6	33581.5	7931	16799.8	481.1	43134.2	29126.1	3720.1	30807.9	734.9	33155.1	9631.3	22109	1556	16118.4
23	20.7	1	2436.1	1756.1	2010.6	44796.6	375.5	2841.9	375.5	891.1	1806	5794	8209.6	6608.6	1349.8	9579	2551.5	1856.3	13164.1	258	5463.3	408.5	668.7	3665.5	408.2	44216.3	23568.1	1684.8	649.7	368.2	42826.9	1430.5	1978.6	5488.6	8816.3	42097.6	15314.3	8251.4	503	55778.6	19129.6	3824.9	29632.8	582.9	50372.2	15760.7	10703.7	1337.9	14580.7
23	26.7	1	1349.2	1751.1	2249.8	45614.5	381.5	2841.9	471.8	1178.2	1848.6	6664.9	8362.7	10888.6	1231.1	10091.8	2955.6	1933.8	15082.3	277.8	5463.3	429.8	717.5	3830.7	434.6	44688.5	21093.9	1438.7	745.6	376.5	43456.7	1428.4	2078.3	5474.9	8584.7	34383.9	13984.5	8454.7	518.1	51369.6	22352.7	4844.1	29582.7	565.1	27169.8	11369.5	14815.4	1485.8	13775.3
23	29.9	1	1848.2	1676.2	2229.1	51171.1	370.6	2841.9	466	1243.5	1788.2	7593.5	8030.9	9437.4	1105.4	11027.6	3131.4	1900.1	16132	270.1	5463.3	449.6	671.4	3731.6	415.5	42940.3	21645.9	1039	660.2	346.3	44388.8	1444.6	2063.2	5967.6	9259.1	20126.5	12866.3	8608.8	518.1	47917.2	24162.1	4674.3	30663.8	531.7	15188.3	9828.6	20218.6	1441.8	13899.5
23	34.9	1	1562.2	1444	1841.2	52134.9	389.7	2841.9	408.7	1035.7	1861.2	8318.2	7576.7	10866.4	1377.7	10912.5	2436.1	1938.7	14157.4	274.7	5463.3	453.8	661.9	3542.4	440.8	40933.3	20659	1596.7	604.7	374.8	43843.7	1584.3	2117.5	5265.6	8868.1	38237.7	14177.3	6677.4	509	46482.7	27688.8	4250.4	20655.5	629.7	37655.5	11494	25055.8	1544.4	13990.2
24	12.4	0	4774.9	2135.1	1822.2	59030.2	362.9	348.5	197.5	504.3	2973.3	5849	10516.1	6990.5	1207	8520.5	3281.3	1239.3	15702.1	375	1081.2	397	550.6	1036.8	424	45741.4	23789.7	3032.1	294.2	586	43747.3	1604.7	1242.9	5681.7	8207.2	64019.9	8340.5	12922.8	333.3	68362	17158.9	3572.8	24800.4	623	32769	15539	5815.4	1289.8	14751.7
24	20.1	0	6519.4	1313.7	1692.5	60681.1	266.8	338.2	189.9	428.5	3196.6	7212.2	9220.3	6041.4	1237.6	9274.1	3428.2	1412.5	21410.7	326.5	1193.6	460.2	541.3	1142	454.3	37155.4	18569.9	3212	286.9	474.2	43715.7	1665.6	1342.6	5179.8	7701.2	73208	5867.1	12946	359.9	60719.5	18900.2	2435.8	32919.5	670.2	46972.5	10794.5	12342.4	1464.5	14151.6
25	20.3	1	2500.4	1276.7	1774.8	56675.8	445.1	528.8	336.9	733.5	2744.9	4578.6	8890.7	4195.4	1353.7	11740.1	3616.3	1314.7	11946.8	308	1356.5	533.4	511.8	1155.5	637.4	42686.1	21756.9	1916.7	271.7	1543.6	40613	1313.5	1278.7	6357.6	6262.1	51770.3	7640.7	13725.3	361.1	59642	35313.4	2188.7	3956.1	517.5	24950	16420	10684.8	1657.6	14717
25	27	1	1690.2	1191	1846.7	69455.8	390.1	716	231.1	654.6	2343	6527.8	9065.5	5823	992.6	13423.1	4155.6	1388.3	15620	337.8	1463.4	605.3	539.1	1113.8	681.6	52039.7	23493.6	1333.8	240.3	1651.7	44559.4	1449.1	1437	5779	7399.3	31898.2	9263.9	17039.2	350.4	59975.8	30690.8	3146.2	9957.7	539.8	24723.6	16889.5	15251.2	1618.6	17631
25	35	1	2031.8	804.8	1730.2	74264.8	492.3	760	188.6	920.7	2738.4	7156.9	6744.3	4623.9	1620.2	10801.6	3285.2	1597.6	14781.4	273.3	1242.9	503.5	474.6	1148.6	562.7	57675.4	17216	1812.9	239.1	1409.5	38809.7	1498	1679.8	5012.5	6545.7	60406.3	7885.1	13705.1	331.1	62065.7	47225.6	3585	23325.4	497.4	33604	12562.1	19842.7	1497.3	19047.2
26	15.9	0	1813.8	1770.1	1813.2	63405	459.5	286.8	161.9	620.1	2766.6	6834.5	9522.4	6347.9	1095.6	10083.8	4206.6	1310.3	10330.3	294	1291.4	380.9	519.5	1117.8	394.2	32911.8	19028.9	1413.6	285	1219.1	35058.5	1319.7	1063.5	8363.6	10291.5	61844.5	11751.5	17469.5	307	60100.2	36253.5	2747.2	30688.6	658.5	29571.1	30043	3460	1187.5	16164.7
26	19.9	0	2391.1	1524.2	1598.8	50832.7	349.5	286.4	165.9	543.9	2552.5	5756.6	10624.4	7747.9	1047.2	8788.6	3409.4	1197.1	9538.6	270.8	1233.3	404.2	485.3	1128.7	373.9	33664.4	13294.2	1585.2	291.8	752.5	25989.2	1140.8	1102.2	6862.9	8281.3	52824.9	10184.5	11823.4	312.6	61696.5	36711.2	2790.3	14730.9	567.2	34650.1	21617.7	6443.7	1066.8	12863.9
26	27.9	0	1951.4	1411.6	1590.7	59641.4	350.1	551.2	179	697.7	2546.8	8465	9221	8908.8	1100	10916.9	3631.4	1309.6	12857.4	305.1	1394.3	393.9	513.1	1114.7	394.1	38438.1	13779.8	1796	279.6	708.1	33579.4	1242.9	1127.1	8952.9	9131.1	54745.4	5773.4	13526.8	354.7	54928.5	41550.9	2648.9	18733.2	705.9	32941.7	22791.8	10472	1322.4	15215.5
26	30	0	4202.6	1340.9	1666.6	66661	389.9	540.6	188.5	607.3	3112.1	8065.6	9359	6105.8	1243.5	9959.5	3252.9	1343.2	11946	287.6	1148.2	419.1	507.3	1151.3	424.7	39393.7	12761.2	2490.3	311.9	601.4	35190.9	1312.5	1112.4	7450.2	8528.6	73221	8551.6	11974.5	374.2	67949.6	50949	2228.9	19623.8	630.5	96343.4	27370.1	9975.2	1231.2	13653.3
26	34.1	0	1924.8	1340.9	1777.7	63442.8	361.2	604	175.7	619.7	2599.9	8867.4	9924.3	10757	1177.6	11025.9	3775.5	1297.5	11810.9	306.3	1320.6	413.1	524.8	1072.7	429.4	33795	12095.4	2038.5	282.8	622.7	35672.9	1321.5	1160.6	6651.9	10001.2	51622.7	12195.1	13510.9	348.1	51173.5	46968.7	2527.8	20282.6	650.9	50174.3	20486.6	12739.4	1303	14261.6
26	38.4	0	1426.2	1130.6	1961.9	66394.2	459	739	226.8	921.9	4121.7	7677.5	8933.3	5564	1642	9714.3	2366.7	1527.8	10683.6	369.2	1350.8	392	566.1	1200.6	377	44244.9	9485.2	2863.4	262.1	1190.9	37640.5	1436.7	1573.5	5862.8	10131	54978.9	8730.6	10099.2	282.9	60296.6	45424.1	3585.1	18989.2	728	13305	16768.5	10065.8	1097.3	14244.9
27	14.1	0	2404.2	2088	1642.1	40779.1	309	620.1	208.6	644.5	2654.3	5438.9	8637.6	3883.3	1147.2	9094.8	3023	1383.3	11433.9	302.6	1151.8	380.5	515.4	1179.5	402.7	47752.3	27494.7	964.9	290.4	560	32538.3	1404.2	1303.2	4717.4	12088.6	34724	8725.5	10495.2	344.1	59653.2	15343.6	3806.8	26701.2	564.1	36869.6	14891.8	7780.8	1339.7	13760
27	18.1	0	1758.7	1992.4	1647.4	41644	385.1	571.6	212.8	670.3	2642	5580	8654.8	2842.7	1223.9	9742.8	3313	1408.6	13392.4	313.9	1247.2	416.8	518.2	1143.7	405.7	50747.6	24984.8	915	282.4	458.2	37294.1	1505.3	1328	5068.5	13065.7	38431	8030.2	11415.7	350	56209	18365.5	3177.7	27871.6	543.4	36929.6	12922.9	12085.4	1278.6	14271.1
28	10.3	0	1964.9	2248.5	1587.1	57026.5	341.2	363.9	202.6	709.9	2895.6	5003.3	10411.6	7633.5	1080.2	11256.9	3453.9	1266.5	9183.5	294.7	1513.4	393.8	537.1	1085.9	493.1	37343.7	41824.7	1873.4	287.8	731.4	37641.7	1329.3	1270.8	7459.2	12440.8	40246.2	8824.7	13506.8	3861	44754.3	26741.3	2804.4	6265.7	813.5	23297.2	26952.2	4778.9	3451.6	13085.3
28	26.1	0	1749.4	1442.6	1704	58695.1	300.2	321.3	197.8	656.8	1893.4	6248	9700.1	8693.8	703.4	12141	4528.8	1184.3	11244.3	278	1610.2	404	487.1	1133.1	467.5	37888.8	30365	835.2	264.2	331.3	38841.3	1243.8	1117.2	7489.8	11089.2	15864.5	7206.7	13076.5	3861	40036.7	44274.1	3296.5	10587.7	607.9	27130.6	17799.6	13180.9	3451.6	14646.2
28	29.9	0	2433.6	1526.1	2044.4	54485.5	429.5	321.3	185.3	763.6	1970.2	6518.4	8870.4	7677.3	794.7	11294.2	4174.9	1195.3	10215	265.4	1559.4	374.2	470.4	1142.7	438	32196.9	28616.6	1023	249.4	369.7	39716.7	1246.5	1106.3	6548.8	10876	26587.6	6507.6	13294.6	3861	37512.4	40927.4	3136	14790	628.9	10216.8	15024.7	14812.7	3451.6	14242.6
28	33.9	0	1370.6	1127	1686.5	57262.5	364.9	299	205.8	802.8	1876.7	6884.3	8917	8930.9	880.3	12575.7	4706.8	1248.4	11671	269.8	1885.8	385.4	485	1149.5	391.9	32502.5	24851.2	939.9	251.9	329	40824.8	1293.5	1132.1	7245.8	11530.6	24236.8	7669.8	12646.9	3861	35502.9	61258.5	3654.7	6016.8	506.2	12961.8	14859	19974.1	3451.6	16352.7
29	19.7	1	1944.3	1832.5	1469.3	42008.3	272.4	551.2	169.9	467.8	2231	8599	8383.6	6120.2	915.1	10127.6	4015.5	1328.4	18370.5	301.5	1570.7	420.1	592.1	1092.9	415.3	46094.1	16418.2	663.3	264	431	45684.2	1347.1	1082.6	6005.1	13105.2	43721.8	10404.2	12457.1	402.4	65157.1	12691.4	2774.6	38439.5	494.2	17474.7	19725.6	6057.3	1305.8	18050.4
29	26.3	1	2261.9	1512.8	1576.2	38339.6	345.5	485.4	188.9	544.6	2951.8	9239.3	8998.2	5700.3	1070.1	9203.4	4005.4	1731.9	16064.2	384.7	1657.8	411.3	716.1	1222.4	484.7	47120.9	14667.8	796.2	283.9	627	28009.1	1823.5	1266.6	5170.6	10161.2	57942.3	18371.5	13198.8	366.3	63888.1	16007	2907.8	15751.8	921.7	53331.6	25417.8	7348.5	1233.6	15987.5
29	29.3	1	2174.5	2865.9	1533.5	38757.4	1104.9	396	191.2	1071.4	2426.9	10162.5	9556.6	7828.8	1035.3	8465.4	4023.7	1349	16477.1	321	1573.6	426.1	604.9	1124.6	409	39097.9	13376.9	698.8	252	495	37144.7	1344.8	1064.6	4158	11113.8	47394.5	10225	12681.3	385.2	52652.9	17407.6	3308.6	38290.5	533.6	24389.4	18898.4	7801.1	1075.7	18050.7
29	34.3	1	1723.4	1676.5	1436.3	40935.5	283.2	672.6	192.2	546.9	2681.6	10320.5	9388.2	6461.8	937	9747.3	4749.5	1738.1	17395.5	383.8	1797.4	432.5	629.7	1261	426.2	43879.2	13775.4	901.4	272.3	434.7	41674.6	1873.4	1277.4	4985.1	12335.6	30909.9	12116	14544.1	410	57705	20393.4	3300.2	27137.9	652.5	46168.6	20696.3	9531.6	1210.3	18129.2
30	8.3	0	6402.1	1630	1948.2	49072.5	412.6	388.2	206.6	570.4	3220.3	3852.4	7676.3	6410.9	1684.7	9216	3386	1561.3	10138.2	335.3	1253.2	493.3	587.8	1589.9	423.8	44092.6	23163.6	1206.3	275.6	778.7	38482.6	1415.4	1447	6602.2	6450.7	60276	4559.2	11541.1	417	56913.6	23317.9	2029.4	19627.5	742.3	13376.2	25485.6	4483.2	1292.2	16119.8
30	19.1	0	3848.3	1585.4	1698	62653.5	311.2	507.9	193.4	456.9	2212.3	7280.1	9603.9	6766.1	991.4	9661.1	3889.6	1643.7	14392.1	318.8	1212.3	465.6	566.9	1528.2	416.8	40781.3	24068.5	864.4	288.2	672	42495.1	1455.8	1305.8	5675.9	8664.3	23362.4	6532	14341.4	363.2	58862.9	23073.2	2400.5	26132.4	682.9	18680.3	15587.3	5614.3	1194.1	16299.6
31	11.1	0	3763.9	2004.8	1357.2	62308.7	331.7	345	192	480.9	2423.6	5170.2	9661.4	5213	1294.6	8096.2	3753.6	1199.8	11775.8	323.2	1113.3	422.3	553.2	1066.9	513.1	50777.2	20414.8	1285.5	278.6	458.3	41237.3	1223.6	1233.6	6838.9	11360.1	28234.9	5026.8	12677.9	450	62782	19557.2	2935.1	19830.6	617.5	23773.1	25411.2	2914.1	1219.3	14712.2
31	19.1	0	1956.9	1211	1315.8	69473.6	369.2	518.5	194.6	521.2	3265.6	6423.2	9873.1	6306.6	1465.9	8918.1	3788.3	1339.8	13110.1	347.7	1249.6	443.3	571.4	1197.8	496.8	42396.2	19113.5	1639.1	299.7	584	40670.6	1374.2	1529	6053.1	10973.8	26309	6500.3	13462.1	406	65655.2	35210.2	2533.3	27363.4	647.3	42696.1	17584.5	4421.5	1329.1	13108.4
32	11	0	4008.2	1936	1836	46129	385.3	594	221.6	624.5	2762.9	6009.8	9516.1	6083.3	1585.8	11409.4	3965.4	1405.8	14782.8	320	1215.6	473.8	522.1	1169.4	391.7	44842.7	34972.5	1385.3	310.8	572.4	38154.6	1726.1	1275.2	5425.9	9531.3	38069	10443.4	16061.9	437.9	67531.3	19720.5	3153.7	29848.1	584.3	69069.1	33097.3	4962.5	1470	14561.6
32	17.6	0	3557.6	1743.4	1699.5	46777.9	275.2	724.9	210.8	474.8	2857.7	6151.9	9523.4	6174.8	1330.4	10143.7	3887.2	1392.7	14679.2	348.9	1285.1	415.1	580.4	1104.6	397.4	46167	24517	1207.4	267	754	38015.2	1762.4	1359.9	4276.2	9833.6	27406	8627.3	13499.5	370.6	65969.3	21947.6	2180.8	30046.6	598.4	35959.8	21110.5	7060.1	1170.5	13906.7
33	11.7	1	1722.6	1663.4	2258.3	52945.2	366	307.6	163.4	744	3017.7	3794.4	9539.7	6800.8	1566.4	10745	3019.5	1193.2	10937.3	335.1	1205.6	372.3	688.7	3160.7	371.1	44560	23537.8	983.1	276.3	586.4	36994.9	1287.1	1168.3	3358.2	9354.6	41387.5	9274.2	9753.4	696.5	57252.3	16935.1	3115.6	20765.8	656.1	23235.2	16747.4	7061	1781.2	12983.7
33	19.7	1	839.3	1816	1751.7	45785.8	444.2	623	326.4	768.4	2288.9	4993.9	9936.4	6670.8	1263.7	10406.8	2871.1	1347.3	12673.1	366	1552.9	580.3	829.1	3457.5	388.8	39908.5	20202.1	1044.7	481	549.7	31788.6	1289.2	1167.9	3952.8	8391.4	14737.9	8016.5	7893.7	1018.3	47428	23917.1	4175.8	9219.7	630.2	54764.3	15308	22595.2	2337.2	10559.6
33	25.7	1	937.3	1132.9	1945.1	59589	362.7	574.1	179.8	741	2659.7	6630.4	10514.9	7655.2	1197.4	12695.9	3286.5	1300.7	15359.9	319.8	1396.5	387.6	663.9	3272	364.7	42594.2	21088	1036.3	232.7	394.1	35537.5	1316.3	1142.9	3671	8559.9	22165.1	12240.9	11379.2	889.8	54690.6	35272.8	3342.9	21667.8	799.1	31324.4	13580.1	28341.9	2128.6	14683.3
33	29.7	1	2156.9	1199.2	1582.6	73214.2	320.9	371.3	163	554.6	2804.9	7141.1	8910.7	6299.1	1216.1	11275.5	3359	1355.8	15454.2	319.7	1333.5	352.1	578.7	2896.2	326.9	56079.9	16133.6	973.5	231.6	403.3	43644.7	1542.7	1267.7	3051.1	8756.5	30715.9	8272	12811.4	830.5	62273.2	39913.1	3758.9	22335.8	580.4	16522.9	13041.5	26394.5	1584.7	15741.3
33	33.7	1	1410	1000.5	1799.4	61693.8	428.3	549.5	176.1	802.3	2792.6	9346.7	9782.7	5500.3	1112.9	13683.5	3412.7	1596.1	17174.8	354.3	1534.7	420.4	706.6	2986.2	377.7	45903.4	15534.9	894.7	233.5	405.2	36983.7	1698.9	1473.5	3144	10649.9	18027.6	10324.3	11237.8	858.8	52490.1	41606.8	3549.2	30695.3	723.5	32955	14559.5	33606.1	1945.6	16095.6
34	8.9	0	7038.6	1877.5	1757.7	54327.1	352.3	409.9	215.1	594.6	3618.3	3725.4	9189.8	6704	1282.1	9542.6	3833.7	1350	10459.7	314.9	1289.9	425.3	523.7	1157.2	391.5	25205.1	30280.3	1887.6	282.1	920.7	41669.8	1414	1342.6	5960.7	7190.6	56322.7	5456.4	14369.4	508.7	47638.6	28291.8	2566.1	5953.6	653.3	21181.9	20544	5004.3	1543.4	13135.7
34	18.9	0	7241.7	2370.8	1621.2	62344	776.3	607.8	191.7	952.1	3638.3	4018.2	8663.1	7424	1057.7	10068.1	3544.8	1370.9	10727.2	321.7	1235.7	395.6	514.6	1163.7	389.2	33994	23040	1881.5	253.4	661.2	41231.3	1467.8	1302.4	5992.1	7364.4	49857.9	6693.4	13336.7	407.6	49660.5	32440.9	2675.9	8123.6	684.6	36999.3	19241.7	11887.3	1559.1	14693.3
34	27.4	0	9511.8	1465.4	1630.9	58296	351.2	413.3	190.5	605.4	3253	4755.5	8651.8	7318	1127.5	9629.1	3613.6	1220.8	13172.4	307.2	1241.4	408.3	523.1	1207	363.6	40529.4	18925.9	1751.3	238.7	674.8	42165.6	1232.1	1163.1	5317.7	7459.4	59511.9	6962.8	15189.8	366.6	50490.3	34734.6	3256.9	16802.2	570.8	25827.8	16957.3	13171.6	1471	14877.7
34	31.9	0	2108.9	1512.2	1244.8	57345.8	331	1164.1	196.8	553.9	3881.2	6158.7	8253.3	9476.2	976.6	10070.3	3317	2429.1	13521.7	240.4	1180.4	480.4	662.7	1051	636.7	32489.3	23808.9	944.4	476.4	380.1	39081.2	1931.1	1566.9	5955.5	9215.9	36380.3	10226.7	13199.8	429.2	60567.5	29999	2668.6	5631.9	426.4	56764.3	21607.4	12376.7	1904.2	17575.5
34	33.6	0	10346.4	1515	1548.5	63378	434	445.9	199.8	734.2	3367.9	7503.4	8916.6	7487.3	1028.3	11121.1	3784.8	1394.1	13703.1	333.2	1327.5	449.3	523.9	1217.5	404.5	47231	21073.8	1443.2	241.7	509.2	42256.2	1474.2	1219.8	5449.4	7609.6	48122.4	7567.8	15840.3	376.1	54180.2	41127.5	3297.7	16045.5	657.4	46269.5	17568	20291.4	1558.8	15022.8
35	20.6	1	4093.4	1323.2	1482.8	49423.5	351.8	362.7	211.4	558.2	2862.4	5249.1	4644.6	5767.2	1537.4	10500.2	3690.7	1595.5	12628.4	287.5	1190.6	381.5	474	1105.6	357.6	40686.8	23951.4	1286	236.1	556.6	37340.7	1142.8	1079.8	5303.6	6341	60489	3087.1	11448.3	367.8	65073.2	26896.6	3931.1	29440.9	579.1	27728.9	16275.3	7500.7	1482.9	16761.7
35	24.3	1	2949.6	1275.2	1459.8	48059	433	465.6	208.6	612.4	3009.5	5590.9	4815.7	10719.3	1711	10859.8	3833.3	1543.7	13497.5	305.2	1236.9	417.4	488.7	1189.1	388.5	38258.5	22155	1549.8	269.7	433.1	36679.3	1201.6	1055.7	5198.4	6785.9	62920.7	9304.5	12917.5	426.8	60312.6	28437	3255.9	21528.7	618.4	42453.4	16630.6	10464.3	1678.5	17165.2
35	30.3	1	3359.9	1273.6	1610.4	48905	377.5	477.7	207.1	690.9	2245.4	6671.8	4812.2	12615.8	1167.3	11967.2	3799.8	1427.6	13690.2	299.9	1233.7	398.1	509.2	1119.7	377.9	44509.8	20754.9	1283.7	255.9	474.5	42681	1186	1097	4975.3	7419	46023.6	10364.7	12803.8	393.8	62807.1	26829.1	3625.1	27474.1	568.7	11222.7	12715.5	12236.6	1617.6	16129.6
35	34.3	1	3448.7	1237.8	1525.6	44022.7	443	444.2	208	656.6	2979.1	5632.1	4793	12937.1	1625.2	9592.4	3140.8	1426	12254.1	305.1	1162.5	397.5	517.9	1172.2	379.1	53767.9	16047.2	2263.9	258.1	723.5	42153.4	1284.6	1275.2	3924.8	6059.1	76579.5	9594.4	9843.3	360	53718.9	30984.1	5344.9	24728.4	527.8	23847	10677.2	13722.9	1352.3	15872
36	12.9	0	2363.5	1810.4	1654.6	51176	279.7	489.2	218	559.9	3105.3	6000.1	9737.3	8984.1	1137.7	10147.5	3479.5	1344.8	10584.9	292.5	4564.3	394.4	515.2	1188	469.9	45870.9	35170.6	1878.7	300.4	550.4	44784.7	1205.8	1077.3	5557.9	5559.2	25266.4	9465.4	16014.4	1191.2	56419.1	20765.8	2972.3	21030.8	683.7	89852.8	29500.6	5420.2	1305.5	13974.9
36	20.9	0	8849.9	1580.7	1384.5	56088.4	368.4	440.2	183.4	721.3	3235.8	4934.4	9175.5	4911.6	1252.9	12225.8	2901.7	1332.6	13059.2	320.7	3602.1	410.8	518.7	1075.1	492.3	43986.5	26766	1627.6	252.6	484.3	40016.7	1203	1232.1	5764.5	6146.4	24607.8	4648.5	11202.8	1066.5	56973.2	22026.4	2697.1	18621.8	559.4	124711.7	38513.5	12502.4	1485.1	15238.9
36	38.7	0	7724	1174.5	1312.7	49816.1	326.3	473	146.8	781.2	3402.9	10367.6	6993.6	7205	1132.6	13683.2	3434	1384.2	12275.8	337.1	3872.3	379.8	486.7	1008.3	457.4	41176.7	18361	1386.3	217.3	473	38389.2	1279.6	1231.1	5182.4	5499	25367.8	5592.8	12996.2	979	46956.2	27718.8	2664.3	17624.4	558.6	74781.5	24674.4	12429.4	1580	14797.7
37	12.3	0	3254.2	2156.1	2078.9	59938.5	392.7	393.3	170.7	698.4	2857.2	3381.5	8753.5	5667.3	1044.1	9363.2	6956.1	1402.4	11360.8	285.3	1204.2	387.2	470.3	1128.5	365.7	49761.5	36981.2	2174.9	278.6	685.2	47450.1	1422.6	1337.5	5024.3	6173.4	28914.9	7179.6	14802.2	310.7	62862.6	28812.1	3168.7	34477.4	533.8	24788.6	18721.7	5252.1	1379.2	15148.8
37	20.6	0	4783	1855.9	1868.7	67737.5	321.7	534	166.8	663.9	2278	3835.8	9351.2	7152.1	656	10340.2	6907.3	1286.9	13277.8	285.1	1168.8	392.2	507.5	1102.4	390.3	47490.1	31403.6	1193.5	264.2	416.7	51689.8	1351.6	1282.5	4965.1	6737.4	16565.5	5140.1	14720.6	325.6	63825.6	25981.2	3162.4	29054.5	606	45508.1	13130.7	10262.5	1285.7	15564.5
38	9.9	0	1914.9	2697.4	1539.3	52292.4	361	511.3	179	674	2787.7	5797.3	8474.6	9527.6	1163.5	12116.9	3142.2	2303.3	10804.7	303.7	1197	407	486.7	1112.3	469.5	44391.4	23537.1	1700	314.4	496.9	35213.8	2641.6	1638.9	5308	9823.8	38245.5	7630.3	12070.8	339.9	48040.5	37751.3	2386.5	8056.5	701.8	27431.6	16960.7	8507.9	1834.5	13244.4
38	20.9	0	3465	2227.1	1550	58182.2	339.7	764.5	202.2	494.5	3684	6147.3	8716.3	13879.5	1300.8	11972.7	3327	2404.3	11439.6	328.8	1252.7	420	535.9	1102.1	446.4	44079.7	21648.8	1925.8	280.1	752.6	40443	2864.9	1930	4654.8	8978.6	36434.3	6609.6	12740.4	374.4	51812.3	43950.7	1686.4	4896.1	666.4	12722.2	19517.7	13034.2	1740	13880.4
38	24.9	0	5476.9	2075.8	1650.7	55310.3	303.5	312.9	167.2	759.9	3093	5864.2	8136.4	12159.6	1310.6	13491	2959.2	2086.5	10683.6	296	1186.2	380.2	515	1021.7	429.9	37626.9	17448.9	1821.3	283.2	662.5	39861	2665.7	1715.5	4370.2	8513	40160.3	5998.2	9888.9	323.8	45217.6	31503.6	1922.8	11587.2	543.8	16778.7	15457.2	14404.2	1831.3	13484.7
38	31	0	1727.9	2034.6	1819.7	56139.7	341.9	465.1	183.3	805.5	2685.6	9168.6	6991.2	17685.2	1297.7	14047.9	3420.2	2872.3	11865.6	319.4	1276	402.2	523	1132	483.4	35208.8	15240.6	1489.5	297.1	505.7	40801.4	3400.8	2271	4628	10541.7	26101.5	12007.3	11094	337.1	39656.1	37969.7	2421.2	14303.9	545.2	29731.1	15681.8	20774.9	1866.7	15396.9
38	35	0	2265.4	2625.9	1709.2	47660.5	743.9	477.4	201.1	1190.5	2721.7	8942.7	6094.6	20702.4	1270.8	12185.2	2845.2	2137.2	10870.4	300.3	1122.1	386.1	551.4	1029.9	494.4	36697.6	12115.5	1913	275.5	579	34720.5	2557.3	1740.8	3979.5	8980	37659.6	12264	8724.8	307.7	36424.7	32005.1	2621	8459.4	691.2	37700.6	12939.6	15455.2	1691.1	13125.4
39	10.7	0	2361.5	2232.4	1586.6	42536.6	900.7	479.2	202.9	919.8	2818.1	5478.1	7925.6	7453.3	965.3	9062.2	3559.6	1268.2	12911	312.5	1302.7	418.1	530.5	1121.4	446.5	41241.6	21987.4	996.9	262.6	543.8	48734.8	1220.5	1105.2	6772.4	9469.2	68245.1	8173.3	11313.8	449.4	62231.6	15940.4	2662.9	26838.9	854.7	10330.1	9313.9	6077.3	1466.4	15554
39	18.6	0	3365.2	1585.3	1463.2	46293.4	398.1	504.3	183.8	650.1	2431.3	6955.4	8742.1	6285.9	834.9	10781.2	4235.5	1259.8	14048.5	301.1	1312	411	508.5	1022.2	441.8	50112.7	20752.9	752.1	277.4	390.7	45718.9	1336.5	1103.4	7305.6	10163.6	45467.3	7273.9	14017.6	476.6	68530.3	23341.4	2395.9	27425.5	707.6	16672.1	7817.5	12997	1789.7	14701.5
39	26.6	0	4009.4	1531.6	1536.7	39615	533.9	289.8	202.8	699.1	3147.4	6847.2	8231.3	5977.6	1350	11013.7	3428.7	1305.8	14315.3	300.8	1168	454.1	529.9	1163.4	446.1	45975.7	15827.7	1428.1	288	402.9	40185.6	1161.6	1139.6	6462.3	9981.2	77783.7	5622.6	10713.6	474.9	61187.6	27498.8	3204.6	30693.6	614.9	60232.9	9679.2	14110.2	1778.8	13996.3
39	30.6	0	2641.6	1247.5	1527	51169.8	353.9	365.7	174.8	658	2218.1	8063	8651.4	8007.8	800.4	12816	4270.5	1154.9	16101.5	296.6	1446.5	388.2	515.7	1061.4	424.4	48859.2	17470.9	738	252.9	401.9	44311.4	1205.9	1020.1	6658.3	11634.8	44284.8	8931.3	13991.6	430	65246	29289.6	2546	26583.9	566.7	13447.4	6892.4	17655.5	1700.5	15179.7
39	34.6	0	2429.8	1152.6	1571.1	44492.7	362.2	435.9	194.2	539.9	2169.8	8133.9	8026.8	6029.8	796.1	11635.7	4315.4	1151.4	14706.7	288.5	1406.8	376.2	498.7	958.3	406.5	54794	15062.1	773.4	227.3	374.6	48177.4	1127.5	1032.6	5905.2	10572.5	47966.4	8897.6	13765.1	414.3	69843.8	30209.5	1999.3	31567.3	553.1	8200.8	5889.6	15738	1488.5	16014.5
40	11.3	0	13002	1764.3	1607.8	47349.7	423.8	523.9	251	473.5	3196.9	5925.9	8271.6	4360.5	1916.1	9551.5	2962.4	1475.1	11761.8	305.9	1185.4	494.4	532.2	1399.5	425.6	44630.9	23441.3	2580	266.5	587.4	39356.6	1247.2	1266.1	5107.3	8624.2	47284	4714.6	10047.8	460.8	60172.4	14969.4	3434.1	16709.4	633.9	41683.5	24057.4	6940.3	1287.9	13523.1
40	19.3	0	4398.5	1896.7	1765.5	48176.2	349.7	521.9	258.2	438.3	2719.4	7524.8	9585.2	10552.3	1560.8	11034.5	3679.8	1409.2	13228.2	343.5	1287	437.3	544.7	1198	404.6	44961.7	20218.1	1823.1	247	578.6	43702.5	1329.2	1197.9	5208.3	9952.5	48820.5	8327.1	12074.7	524.1	56913.5	17912.2	2655.1	11620.4	624.7	15168	16223.1	9557.8	1177.8	15077.9
41	13.4	0	6507.5	1715.5	1461.3	63242	363.1	347.8	167.9	589	2737.4	5515.5	10202.5	2430	1613.7	10308.7	3014.2	1241.8	11046.4	316.5	1032.2	412.5	512.2	3870	386.3	45739.6	34393.3	2226.6	266	2336.5	36782.2	1696.8	1277.9	4241.1	7356.5	37889.4	5680	10800.6	3861	58912.5	16821.3	2479.1	12420.1	1369.2	27580.2	17050.6	9100.9	1379.3	10858.5
41	21.6	0	7182.4	1386.3	1457.6	56505.4	346.3	348.9	171.4	554	2772.1	5404.5	9533.5	2736.8	1749.8	9856.5	2996.6	1335.2	13064.2	311.9	1092.9	400.8	534.1	3652.9	387.7	44120.5	26871.7	1954.3	256.6	2336.5	34332.5	1869	1370.1	4308.4	7132.2	38825	4273.2	9927.5	3861	54744.6	20352.7	2465.8	16686.5	1093.9	32362.9	15580.9	20669.3	1441.2	12216.6
41	25.4	0	7758.8	1437.4	1394.7	58605.2	389.5	288.7	141.4	671.5	2746.1	5532.6	9992	2613.8	1802.6	10563.1	3024.1	1110.8	12747.8	282.5	990.1	336.1	489.8	3340.2	365.8	55561.7	26995.5	1952.8	227.6	2336.5	41089.8	1731.4	1214.9	4190.5	6968.2	40158.4	3737.1	9945.6	3861	64159.2	24754.4	2050.4	15495	1139.1	23801.1	14150	26750.5	1315	13290.5
41	29.6	0	8021.1	1364.7	1417.8	53800.6	290.3	329.9	152.1	533.9	2459.8	6451.2	10890.6	2938.3	1412.4	10088.4	3571.7	1275.8	13125	289.2	1165.2	392.9	509.4	3180.9	383.3	50931.9	25868.9	1579.4	234.5	2336.5	37195.3	1782.6	1258.8	4077.4	7792.5	33633.7	4416.8	12638.8	3861	60169.8	21488.2	2512.6	21334.4	1079.7	12887.6	11848.2	35661.9	1366.8	12383.6
41	34.6	0	7291.5	1418.3	1348.1	62651	343	370.9	153.4	671.8	2075.2	7124.4	13046.3	4947	1128.1	11341.2	3950.5	1335.9	15970.3	284.9	1307.9	442.6	486.8	2943.8	342.8	53993.8	23866.5	1283	240.8	2336.5	41903.2	1956.1	1334.7	4394	7862.9	22291.9	6035.9	13416.8	3861	63825	31386.7	2619.4	14562.3	1079	8576.7	12135.8	38897.9	1482.1	15138.2
41	38.3	0	2670.6	1294.2	1539.4	54900.4	456.4	354.3	175.9	780.7	2503.9	8393.3	9033.5	6289.4	1337.7	10296.3	3625.6	1377.1	13395.2	294.9	1106	364.5	494.5	3279.4	363	42331.5	20713.8	1528.5	240.1	2336.5	39171.1	1884.3	1369.6	4839	8236.7	25618.5	10056.4	11836.8	3620.2	52160.1	31825.5	2497.2	19461.7	1079.1	24521.1	11340.1	31386.7	1362.3	14450.6
42	10.6	0	2445.6	2134.8	1993.1	46925.2	331.5	413	193.7	570.6	2304.4	4882.8	9001.4	3841.1	1257.8	9074.1	3722.7	1191.3	15661.9	279	1169.3	415.6	562.4	1077.4	410.8	43019.3	26343.4	1126.2	299.4	534.7	31735.9	1151.3	1098.9	6345.8	7604	35929.1	8983	12970	334.6	59715.6	14243.2	1842	37284.2	531.6	33038.2	25892.4	3418.8	1239.2	14516.2
42	19.4	0	9372.4	1821	1666.3	56208.7	367.3	432.8	197.4	523	2422.8	4970.1	9972.2	4573.9	1327.4	8284.3	3891.9	1388	18474.9	291.6	1243.3	405.6	486.2	1139.9	337.7	46426.7	24765.2	1210.2	260.1	466.2	40025.1	1221.1	1147.2	5690	8276.2	55935.4	6081.1	13298.1	345	70047.1	19182.8	2326.2	32222.4	573.2	33397.9	20537.9	6072.6	1297.7	14558.2
42	27.4	0	2703.7	1376.2	1580	53315.5	335.4	407.7	185	625.7	2164.9	7089	8516	6688	1050.5	10754.2	4922.2	1377.5	21275.4	284.3	1539.9	407.5	525.3	1086.1	396.4	39717.8	23050	815.4	250.7	439.4	35721.1	1292.5	1089.2	5677.2	9032.5	30810.5	12549.5	14932.2	332.6	56500.5	24329.9	2204.4	38057	541.8	22692.1	18681.7	15033.9	1407.5	14223
42	29.4	0	3331.1	1681.4	1702.8	58586.7	447.7	565.5	191.3	750.1	2326.2	7430	8438.8	6213.5	1052.7	11388.9	4249.8	1411.2	21666.8	321.2	1393.9	429	591.6	1169.6	390.9	40673.3	21582.6	955.6	268	524.4	34736.7	1359.9	1202.8	6518.2	8545.1	34887.1	10580.2	13567.3	360.5	62646.1	26999.8	2272.6	30071.9	573.2	21248.1	18646.6	15658	1458.4	15057.7
42	35.6	0	1193.4	1112.1	1637.3	59964.3	376.6	496.4	192.4	752.2	1456.3	8774.3	9263.9	2865.1	858.1	12173.9	2248.9	1312.8	23094	295.5	1455	412.2	578.5	1102.3	404.8	47813.2	6241.2	843.5	241	522.3	39836.8	1091	1094.8	5611.2	10172.9	26181.4	8352.3	4457.8	341.2	69585	35583.5	2507.7	42277	598.7	23359.4	17057.3	27767.5	1498.5	15867.9
43	12.3	0	2750.4	1482.6	1844.7	46605	290.6	487.9	206.7	530.7	3121.2	3981.8	9370	3960.5	1412.8	10261.3	3539.6	2173.9	14486.5	465.3	1419.6	673.5	649.3	1359.9	463.3	33178.1	32660.6	1595.7	466.1	821.5	35801.2	1713.7	1600.7	5362.1	6791.2	33058.8	7915.5	13332.9	346.9	54244.7	27001.3	2963.8	6932.3	479.7	34806	21017.6	3479.2	1650	11875
43	20.6	0	5880.6	1419.1	1617.6	53918.3	336.2	686	193.1	558.1	2593.8	4362.8	9825.5	2778.9	1072.1	11766.2	3808.9	2272.5	16273	457.1	1355.6	734.7	656	1223.7	471	36926	31794	957.3	441.2	428.1	41024.7	1611	1586.6	5624.5	6869.8	21901.2	5784.4	15976.3	376.5	66884.9	33288.9	1641.5	10433.9	606.2	54702.1	21863.4	9855.9	1924.1	13536.5
44	15.1	0	2071.9	1544.6	1810.1	48651.2	353.5	498.2	201.8	478.4	3932	4539.2	10013	5865.6	1491.7	7980.3	2824.4	1421.1	12397	420.1	1150.1	411.3	642.2	1173.3	449.2	51549.1	24715.1	2273.5	329.8	995.8	32703	1320.8	1442.1	5663.8	7234.9	80728.3	10003.7	11480.3	331	74017.9	18217.3	2488.4	26318.5	816.8	47816.2	19501.8	3513.6	1249.5	12736.3
44	19.1	0	3837.6	1518.2	1980.4	53119.9	351.1	620.8	204.5	512.8	2592.4	5727.3	11534.3	9218.3	1165.1	9611	3512.9	1316.6	16554.6	362.7	1205.2	461	585.2	1128.9	425.1	47781	22433.8	1501.1	256.4	486	35444.9	1230.1	1230.2	7549.8	9824	47349.9	8729.5	12474.3	414.3	61821.8	21622	2662.7	30988.1	725.4	32632.1	21225.1	14944.4	1436	15143.8
45	9.1	0	3041.5	1991.6	1919.6	57476.8	362.7	413.2	169.2	627	2687.9	4491.6	8801.1	8700.2	1111.4	9944.6	3816.8	1517.8	9710	320.5	1201	422.2	476.3	1056.5	393.4	29151.8	30869.3	1701.8	309.6	670.5	41407.6	1714	1324.4	6431.6	11462.3	42017.1	7312	15475	342.8	58099.9	19666.3	2111	16623	529.6	12308.6	17017.9	5143.3	1374.8	12213.7
45	21.9	0	8834.1	1683.1	1472.1	62646.1	337.1	467.8	156.3	638.7	2271.1	6911.6	10209.4	4906	787.8	11101.6	4647.2	1374.4	12784.4	270	1301.4	476.9	443	1127.4	409.7	33690.8	29912.9	966.4	258	397.6	44746.9	1559.7	1170	7065.9	10197.9	18284.5	6738.4	18636.7	360.1	57179	32651.5	1729.1	17099.4	506.9	8290.4	14746.7	15584.1	1541.2	15204.3
46	13	0	2415.3	2960.4	1697.7	66200.7	358.4	422.5	166.9	823.4	2120.4	5510.9	9644	6215.3	675.6	12482.2	3780.6	1181.6	16827.8	290.9	1110.7	393.4	504.6	1036.2	390.7	41069.4	45811	868.3	227.5	420.4	47546.9	1246.8	1119.6	7958.6	5358.7	20010.3	8590.2	16410.5	554.1	72316	31596.5	3042.3	3583.1	606.6	18624.8	16109.1	8103.6	1511.3	16632.4
46	21.7	0	4028.2	2322.5	1813.7	54319.7	309.6	506	172.5	749.2	2636.1	6302.6	7710.8	6290.6	1150.2	11621.2	3674.3	1265.9	16392.1	314.3	1176.8	392.7	563.3	1083.2	406.1	34055.2	31016.8	1141.8	237.4	621.1	36494.3	1351.7	1288	7433.8	5144.4	31444.1	6125.5	15335.2	455.4	51343.2	21731.9	2515.7	5701.1	663.4	14900.7	12013.6	16912.9	1448.6	14526.6
47	12.6	0	5291.7	1864.4	1561.4	57130.1	347.3	601	168	390	2505.4	3664.8	9036.2	5898.2	1006.3	6799.2	2805.8	1558.7	11366.4	293	1089.2	363.9	556.4	1041.6	421.6	45665.8	16602.4	1258	272.5	604.3	36126.6	2167.5	1434	6331.2	6664.2	34748.5	5627.5	10587.1	306.1	59750.7	18300.9	2461	31806.4	1161.5	79557.1	28792.1	2808.1	1244.3	17922.6
47	21.9	0	5920.5	1453.7	1651	61448.6	413.6	596.3	187	430.7	2575.1	4961.4	10119.2	6515.5	1192.8	8110.9	2936	1646.1	13128.7	313	1168.4	394.2	569.4	1070.1	427	38032.2	12543.7	1337.3	295.5	621.9	33073.2	2207.2	1636	6286.2	7519.3	38345.2	5266.1	9813.9	303.7	57475.9	18617.8	1588.8	32415.9	1169.1	40788.2	19282.6	5771	1374.6	16784.9
47	25.9	0	6474.2	1621.7	1614.6	68738.5	387.4	804.4	200.7	459.2	2879.8	6359.3	10959	5126.7	1179.2	9043.6	3632	1792.1	15046.1	317.8	1323.5	437.1	573.3	1235.4	444.7	41077.7	14085.2	1285.9	309.6	589.5	38092.6	2235.8	1732.2	7971.2	7495.7	28423.9	6393.9	12386.8	367.8	56767.3	25946.6	2188.7	34493.8	1198.9	59236.5	20399.3	8236.2	1499.7	18578.8
47	29.9	0	6699.4	1171.3	1746.2	58674.1	411.2	714.9	207.8	450	3126.1	5719.5	9669.3	6332.8	1257.5	8817.6	3049.8	1723.6	14022.3	324.9	1263.9	386.3	569.9	1167.9	395	42582.6	11709.1	1868.3	269.7	823.8	33513.1	2106.5	1742.7	6677.4	7158.8	37118.8	6815.8	11072.4	295.6	59736.2	18023.1	1628.2	30136.6	956.8	42205.3	18122.3	10208.5	1338.5	15915.5
47	33.9	0	4966.1	1223.5	1523.7	80065.3	343.8	921.5	201.7	539	2576	7862	9854.4	7318.2	1091.7	10278.8	3551.5	1911	15079.2	286.9	1203.3	406.8	529.9	1252.3	413	39674	14285.9	1185.8	273.1	546.2	48940.1	2385.6	1762.8	7579.2	9290.6	20204.9	9378.8	12833.6	340.7	59396.5	26356.5	2299.8	36194.9	1090.4	66050.8	19858.2	15494	1579.6	18186.3
48	12.4	1	3594.4	1764.2	1707.2	49705.9	245.3	689.1	191.9	402.6	2674.2	4890.4	8260.7	5733.3	1140.2	7914.9	5491.3	1727.9	9692.9	301.6	1416.6	382.8	508.9	1039.2	464.7	43339.3	26173	1338.2	332.7	638.8	38620.8	2359.3	1648.7	7573.4	10676.5	45344.2	10909.7	15243.1	569.8	58455.5	13885.1	2677.5	28226.5	1076.6	41043.8	15228.7	5453.4	1207.7	14502.6
48	19.1	1	6004.3	3082	1411.1	55286.6	1041	680.3	184.9	1203	2229.2	4294.3	8189.7	5252.6	962.6	10289.6	5572	1570.7	12639.3	281.2	1369.4	417.3	478.7	1022.3	464.1	42941.1	25641	1244	330.7	424.2	45987.6	2274.8	1524.6	7221.8	12549.3	38770.5	7159.2	14453.1	487.1	48854.6	21451.9	3151.7	32584.5	965.8	30259.5	15148.7	9573.2	1369.6	15655.5
48	25.7	1	6538.8	1632.6	1428.9	56166.4	299.4	686.9	199.1	521.3	2054.8	5150.4	9618.5	4414.6	1079.8	10972.8	4790.7	1517.6	10163.6	281	1321.3	407.7	469.2	1026.8	428.4	45397	20993.1	1422.6	316.7	488	41554.3	2221.8	1513.9	6570.8	12327.2	43468.1	6988.4	12955.7	504.9	57449.5	23960.8	3754.8	31910.3	998.4	16803.3	13084.6	13909.1	1291.9	15923.8
48	29.6	1	7914.2	1486.9	1429.6	55484.1	335.1	571.3	216.4	663	2280.2	5354.6	9110.6	4610.9	971.9	12684.6	5038.7	1664.7	13740.3	283.6	1563.8	396.4	489.2	1098.2	432	51702.8	19872.5	1139.9	312.4	476.7	44771.7	2350.8	1520.2	6193.6	13494.7	38516.1	7602.2	13001.6	404.5	58619.2	27928.6	3335.2	31201.7	858	31927	12387.1	20459.8	1275.5	14691.2
48	35.4	1	5750.5	1392.3	1524.9	56816.6	362.5	598.4	194.9	651.5	2060.9	5753.8	8864	5626	1004.3	12288.7	5073.9	1604.4	12220.8	284.2	1478.2	410.8	484.9	1081.5	424.2	49693.6	16839.2	1030.6	283.8	431.3	44393.2	2385.3	1525	5772.1	13395.3	34648	6746.7	13653.2	412.2	58700.6	32274.1	4183.3	34566.8	1066.8	32439.5	11762.5	23609.9	1224.4	16030.3
49	14.9	0	3871.1	2042.1	1394.5	70454.5	327.9	440.6	198.6	558.3	2858.3	4126.8	8827	6008.5	1715.9	8515.7	2942.4	2121.9	11261.9	323.4	1201.6	511.3	511.4	1063.5	392	45310.1	22751.2	2482.9	326.9	573.8	34163	1327.4	1492.2	4724.6	8881.8	54151.1	7411.9	10070.9	727.6	59018.8	33615.5	2536.4	19827	688.5	116717.5	61096.6	8979.6	1445.5	13353.9
49	19.6	0	1902.3	2164.9	1431.5	71324.3	299.8	442.4	175.9	477.9	2461.6	4609.2	8893.9	5875.7	1187.8	8531.4	2949	1115.7	12078.6	276.4	1013.9	476	460.3	912.9	376.6	51150	21005.7	1929.1	265.3	404.5	41171.2	1089.1	1150.4	4871.8	9553.1	60989.8	5100	11306.3	762.7	65156.2	35281.1	2236.9	24063.6	716.8	51294.9	16309.6	10976.9	1404.5	14597.3
50	12.4	0	3260.5	1584.6	1897.3	61123.8	289.7	499.3	226.8	554.7	2521.7	6216.1	10453.4	5250.9	854.5	11712.9	4198.4	1736.5	11844.6	276.9	1498.7	511.1	512.7	1191.5	396.6	47965.2	38994.2	884.1	282	467.3	43128.5	1461.7	1297.4	5164.1	9106.7	30586.7	8796	16966.3	406.2	60554.9	33393.2	2453.8	11720.5	523.2	57159.4	28959.3	4140	1625.3	16399.6
50	20.4	0	3103.9	1286.5	1844.8	57020.8	372.3	666.9	204.9	619.8	2635.9	6466.6	9973.4	7677.3	940.8	12310.3	3901.1	1343.3	14570.4	275	1356.8	488.8	472.9	1164.8	358.6	44747.3	31698.8	1365	257.4	398.7	40629	1305.6	1322.6	4753	9572.6	38351.7	8204.2	14682	354.6	56082.2	37395.7	3277.3	10400.8	504.2	96640.2	18200.8	9006.2	1803.3	16490.1
51	14.6	1	4294.9	1382.5	1673.2	59063.9	472	525.6	181.2	675.2	2603.4	3697.5	9758.6	7020.3	1201.6	10588.4	4001.7	1207	17329.9	294.6	1349.9	414.6	499.1	1168	334.8	44446.2	21821.6	2607.4	256	592.6	50742.8	1263.9	1132.8	5325.4	9712	39607.6	6398.1	15904.5	397.9	59541	24640.9	2517.5	26501.8	601.4	17925.2	16399.8	6033.4	1292.5	19048.2
51	20.6	1	3827	1351	1546.2	56624	423.4	521.2	185.5	650.4	2343.5	5542.1	9414.4	6373.2	907.7	12671	4472.7	1243.4	19853	313.4	1459.2	444.6	519.4	1240.1	380.7	41438.5	22782.5	1715.2	280.2	412.1	45982.6	1296.6	1035	5290.8	10061.6	24803.4	7781	18220.8	421.6	57651.2	32882.6	3211.5	33593.6	684.7	22785.5	14738.3	9136.6	1405.7	18371.1
51	24.6	1	4654.3	1183.4	1590.9	48749	330.6	405.7	172.9	566.3	2562.8	4789.3	9138.6	6114	1127.2	11414.7	3604.3	1157.1	16490.6	305.8	1202.3	414.2	494.7	1130.2	373	46183.3	18853.6	2220.7	255	531.7	44188	1168.8	1094.6	4207.6	9810.9	39357.2	7100.2	15233.4	383.3	65019.6	30095.7	2357	30348.2	606.8	8108.5	10280.1	8946	1334.7	16875
51	29.6	1	4511.5	1130.1	1434.4	57651.6	319.4	484.9	188.1	485	2911.3	5298.2	9497.9	6058.4	1031.9	11983	3927.9	1210.3	15706.5	315.1	1263	400.9	516.8	1220	350.1	49400.3	19661.4	2306.7	239.2	622.3	49627.5	1271.8	1117.3	3940.7	8270.8	35504.4	8062.9	17163.1	353.8	65699.1	41073.9	2789.8	10854.8	546	12222	10392.7	8985.2	1170.2	17012
51	34.7	1	2837.4	1280.5	1570.7	50214.3	383.5	644.3	172.7	729.7	2276.9	6830.5	9558.8	5631.6	954.7	13087.8	4175.3	1186.7	18132	297.5	1290.5	400.7	521.8	1154.5	388.6	40660.1	17506.2	2116.1	245.6	458.6	41670.7	1279.7	1100.6	4452.8	9545.4	24524.6	9295.3	17207.5	373.8	47567.4	35411.4	3238.5	32418.3	585.2	18830.1	10756.1	12108.3	1378.7	17328.5
52	20	1	1974.9	3610.3	1228.5	57050.4	1520.7	553.6	145.8	1544.2	2255	6927.2	8342.1	12382	988.2	9192.8	3120.6	1357.1	17100	270.8	1121.3	855.5	470	1000.4	382.6	38905.3	19275.5	898.1	274.6	471.6	41143.7	1625	1216	3740.1	10899.2	50663.2	8759.9	12822.8	338.1	49908.7	24634.6	3729.3	35512.8	527.6	23238.7	15469.3	16929.7	1446.8	14029
52	25.1	1	1915.6	1527.5	1270.9	52928.6	357.6	500.1	172.5	579.2	2710.8	7667.6	10283.2	7508.8	1038.7	9605.9	3453.6	1414.1	18188	306.2	1291.3	824.2	544.2	1059.1	375.2	49263.3	15473	885.1	280.6	615.8	33333.3	1694	1291.6	3333.4	12749	42370.3	10815.5	12330.6	329.7	59181.3	21812.4	2991.8	24987.8	607.2	41859.5	17750.8	20106.7	1422.1	12974.4
52	29.1	1	3501.4	1414.7	1172	56908.5	358.3	533.2	143.4	592.4	2557.6	9302.1	8267.8	7365.9	1145.3	10267.3	3405.8	1345.2	19883.7	275.6	1138.5	840.1	459	1031.1	384	50246.9	14887.7	883.4	255	415.7	36543.5	1623.3	1211	3852.8	11978.4	55485.6	5451.3	13821.4	349.3	58533.1	24950.7	3560.4	28925.5	534.2	33942.8	12113.4	22811.7	1486	14170.3
52	34.1	1	3022.4	1586.6	1174.8	55091.4	451.9	394.2	159.4	746.4	2455.4	10311.5	8148.8	7218.5	1024.7	11418.1	3702.1	1397.5	19406.5	279	1363.5	753.6	511.4	1071.1	372.4	51487.5	13875.1	793	255.4	507.1	33455.9	1626	1225.9	3743	12224.8	45874.8	7501.1	12987.2	337.3	52085.1	27119.8	3596.1	26767.9	494.1	14524.3	12176.3	22579.8	1524.1	15001.4
53	19.1	1	5537.8	1607.3	1570.9	53782.5	317.4	473.2	393.4	608.5	2499.4	4814.8	8819.5	8129.3	992.6	10349.8	4122.9	1286.6	11738.9	309.9	1216	503.6	584.8	1175.5	453.1	34445.3	26835.6	1341.9	261.3	502.7	40999.9	1362.9	1194.8	6858.5	8140.8	38506.9	12040.9	16361.9	349.2	59372.2	21548.6	2625.4	18877.6	533.1	35880.4	32060.5	8875.3	1416.4	14883.8
53	26.7	1	3464.8	1515.3	1543.7	61546.6	328.7	543.2	398.5	695.4	2232.2	5656	9073.6	12976.5	983.3	10692.1	3857	1298.5	13426.3	303.3	1288.3	494.5	551.5	1174.2	397.6	38839	22879.4	1198.8	265.9	455.4	45238.8	1299.4	1202.4	6977.2	9158.3	32035	10491.2	13806.8	370.4	61760.7	23269.9	2322.5	20834.4	451	54654.5	28312.4	20652.8	1467.5	16030.9
53	31	1	2465.4	1674.9	1586.5	58992.6	402	572	382.8	720.5	2480.8	6181.1	10233.2	11526.5	1169.9	9715.2	3667	1318.9	12759	303.3	1207.9	497.4	529.4	1144.1	395	43273.8	20309.5	1528.3	253.2	469.5	42650.8	1205.4	1112.1	6444.1	8004.3	49710.6	12101.2	14039.2	391.3	64215	23260.7	2805.1	28180.2	463.2	54589.3	26774.1	27268.8	1423.7	15423.5
53	36	1	2013.9	1733.8	1677.8	49984.6	590.8	425.1	319.2	846.1	2416.1	5968.6	8896.6	11207.2	1189.9	8549.1	3363.3	1226.9	11556.9	307.4	1208	434.5	558.6	1121.4	417.3	37603.7	15113.3	1663.3	265.8	550.8	35746.9	1162.2	1121.3	4977.9	7278	46246.2	13114.2	12482.5	367.2	57166.2	22155.9	2592.4	28111.4	556.5	34931.3	17452.4	23754.8	1188.5	14591.1
53	41	1	2648.3	1026.8	1578.6	47158.5	449	528.8	328.9	682.3	2546.1	5364.1	9449.4	10930.2	1250.2	8041.2	3413.8	1274.8	11000.5	322.3	1263.1	474.2	576.2	1176.5	456.4	40311.8	13722.3	2053.1	275.9	479.9	32222.2	1166.7	1161.4	4640.2	6969.5	55285.4	14349.1	12045.8	373.6	64869.7	22538.6	2833.7	23356.7	569.7	25113.4	16666.3	22070.4	1180.1	15538.2
54	12.4	0	3013.2	1875	1810	68015.9	619.9	439	210.1	861	2731.7	5768.9	9629.6	6960.4	869.1	9620.3	4180	1538.3	9531.4	305.9	1182.1	403.4	496	1124.7	406.8	38613.9	26487.9	1130.8	283.4	516	47636.5	1561.5	1227	6240.2	8923.5	40420.5	9209.5	19072	1737.3	55677.6	47562.3	2265	4778.3	463.5	38350.9	21418.2	4301.4	1258.8	15047.9
54	20.3	0	3031	1070.7	1805.1	74986.9	285.8	537.7	195.5	595.9	2681.2	5721.4	9386	6807.2	870.7	10845.7	4022.1	1639.9	10471.5	315.3	1269.9	418.8	521.7	1157.5	415.6	37505.6	20080.1	995.2	299.2	419.6	54971.3	1759.2	1448.2	6547.2	8725.6	36924	9079.9	15629.2	1753.7	54827.8	56341.3	1303	8560.8	462.8	33425.3	18846.3	15181.9	1424.4	14911.9
54	30.3	0	1814.2	1015.8	1687.4	65100.9	299.3	361.1	189.3	631.5	2220.4	8548.4	10386.4	12485	788.7	11578.5	4247.2	1385.1	12710.1	277.5	1358.9	395.6	504	1080.4	370.3	38899.3	17386.4	985.2	266.8	440.2	43866.6	1463.5	1220.3	7398.7	10551.1	23512.9	11885.5	15501.2	1586.7	51759.2	43246	1106.7	6244.6	422.7	35271.2	15868.1	19714.5	1432.7	17776.2
55	20.9	1	4526.3	1320.9	1969.3	68875.9	335.4	717	265.9	450.9	2991.9	4818.3	9899.6	4752.8	1252.2	8069.6	3640.3	1527	11133.5	1014.5	1324.3	449.9	608.6	1166.8	402.1	47857.3	12644.7	2077.3	272.4	792.2	38899.3	1499.8	1514.9	4277.1	8719.7	50348.5	12046.5	12187.3	394.8	65504.5	28481.9	1715.7	36493.5	777.8	37545.5	25975.7	4684	1227.8	16733.2
55	26.1	1	4541.5	1292.7	1574.6	76944.1	369.2	527.3	250.3	479.2	2979.3	4708.5	10388.8	4398	1044.1	7779.6	3664.2	1360.5	11002.9	1049.4	1422.2	434.1	572.5	1159.8	389.6	49398.3	11318.3	1940.1	265	691.8	40884.5	1404.1	1300.8	3809.6	8616.5	57265.2	12805	13270.3	428.3	74411.6	34932.3	1622.8	34369	832.2	71430.3	24551.4	8445	1199.3	15949.8
55	30.1	1	4580	1121.4	1559	59484	370	631	245	497.5	2934.4	5621.4	10590.6	4842	1101.8	8234.2	3685.8	1388.2	11459.7	1049.4	1470.9	426.7	550	1204.2	363.4	44129.6	10916.3	1764.6	255.5	681.9	35888.8	1400.7	1332.5	4046.5	8413.4	45966.6	9732.2	12179.2	383.3	58504.7	34656.5	2018.1	29633.1	701.1	33580.2	17911.3	15619.1	1212.3	13870.1
55	33.1	1	3001.2	1084.3	1513.4	79041.4	348	642.5	245.5	581.5	2323.9	5855.6	10411.3	5408.6	880.4	9492.2	4227.7	1257	12066.1	1049.4	1551	484.4	515.2	1168.4	368.6	46508.4	10467.8	1409.9	237.3	478.8	46323.3	1385.6	1226.5	4230.6	10196.7	44094.8	11260.9	13597.7	416.4	66055.2	43813	2009.9	37095.8	661.1	25389.8	18986.7	22214.2	1300.7	16542.7
56	12.1	1	6447.5	1508.6	1512.2	86578.8	444.9	410.5	171.5	528.2	2239.6	4437.1	9689	7001.2	938.3	8660.5	3827.5	1210.1	15752.2	298.4	1006.8	424.2	476.7	1002.6	450.3	53824.5	26261	1364.3	312.9	445.1	40964.2	1545.2	1153.1	6488.1	6610.7	31857.9	6436.1	14391.1	394.1	54350.9	23588.6	2569.7	23695	595	44513.2	22882.3	5504.1	976	15193
56	31.9	1	5301.3	727.4	1462.3	65285.5	389	604.4	185	631.2	2679.8	5150.5	8179.8	4812.3	1403	8397.4	2841.6	1364.9	13310.8	292.4	1090.3	404.1	494	1162.9	445.9	47838	14366.8	2167.2	293.5	538.1	35763.2	1457.3	1361.3	4442.8	5746.6	53794.7	6295.4	8533.4	386.1	51771	30415.9	2511.3	21796	685.7	16842.9	13790.7	10039.1	1084	15808.8
56	32.9	1	2408.1	1078.3	1520.7	66922.7	388.2	654	166.1	668.5	2336.8	6199.7	9672.1	27234.1	1000.2	8663.2	3575.3	1394.1	14401.4	260.1	1078.2	373	494.3	1141.8	439.2	45287.3	16830.5	1633.6	288.4	394	36737.4	1491.7	1403.1	4971.5	6606.4	22595.6	12900.1	12879.1	341.4	47952.9	35654.1	3102.4	14421.1	776.6	22855.9	14189.3	9094.2	915.6	16380.3
57	11.9	0	2777	1707.1	1673.7	54965.1	317.1	507	196.9	509.6	2867.2	4408.7	9247.8	3672.9	1393.3	7384.1	3394.5	1391.2	9395.8	305.6	1323.2	543.8	527.9	1327.2	443.8	35609.9	28956.9	1201.5	345.1	640.2	39234.3	1416.2	1281	5164.4	6744.9	89238.5	6511.7	14414.2	493.3	53820.3	31477.1	2999.6	8884.1	924.1	79606.3	23920.5	3979.4	1447.1	17958.3
57	20.9	0	5284.4	1738.9	1535.6	59354.2	390	418.3	171.8	720.7	2384	6205.2	9370.3	3481.7	841.1	9266.7	3764.4	1319	12484.1	292.6	1372.3	493.5	516.4	1381.5	426.4	34488.1	21832.2	789.3	275.7	465	45780.9	1398.6	1268.2	5239.7	8282.2	33413.4	6595.9	13854.3	490.2	52457.1	30826.5	2897.3	16810.6	746	42402.6	16161.4	10326.4	1409.8	17106
57	24.9	0	4101	1445.6	1513.8	61719.6	395.6	387.6	187.7	635.6	3441.1	7253	8599.5	4574.7	1641.5	9239.9	3362.9	1400.9	12452.8	289.7	1396.9	513	524.2	1398	442.2	37942.3	17838.2	1338.2	314.2	539.9	40046	1391.2	1368.2	4835.3	8510.2	93883.8	7344.9	11750.9	462.3	54295.9	39748.4	2500	9766.4	872.3	52743.7	14842.2	14960.4	1601.1	17602
57	29.9	0	3779.6	1476.5	1480.5	71160.6	393.4	424.3	164.8	728	3034.4	10044	8679.1	4429.5	1282.1	10645.2	3672.9	1258.9	13960.4	288.2	1410.8	512.6	484	1269.7	399.1	40931.1	18053.3	990.9	281.4	456.3	40586.8	1303.1	1269	5509.5	10183.2	80131.1	8334.7	14404.5	455.6	57345.2	44261	3046.6	11893.9	821.9	48768.9	13589.1	29725.5	1648	18551
57	34.4	0	3159	1211.4	1593.3	68093.6	442.3	497.2	172.9	718.7	2969.4	9601.7	7803.4	5482.1	1379	9951.9	3721.6	1391.7	13969.3	304.4	1438.2	464.8	553.4	1245.1	419.9	38037.9	13647.2	998.6	301.3	544.7	34021.3	1292.3	1286.6	4595.1	8707.6	86530.4	8548.5	12776.5	409.6	50704.4	42441.7	3304.9	8071	838.1	59058.2	16034	17825.9	1465.4	16642
57	39.3	0	1517	1253.6	1521.7	55052.4	418.7	373.3	179	766	2295.2	9771.3	8071.3	6138.8	1156.7	10212.7	3464.2	1165.6	12042.6	297.7	1463.6	440.9	499.7	1270.8	368.2	39543	13059.8	850.7	249.5	532.1	32082.8	1139.5	1163.4	4578.8	9016.6	48466.1	9522.4	11939.7	448.1	47457.2	39265.9	4345.9	8124.2	821	36243.3	9786.9	24128.9	1463.3	15092.3
58	12	0	3130.7	1733.4	1753.5	55346.8	390.5	353.4	244.3	487.3	2850.2	4706.1	4804.2	7632.4	1747	10299.4	2942.1	1332.8	9538.5	348.2	1226.7	403.6	579.8	1069.1	407.4	36731.6	26265.8	2330.4	297.7	736.9	38759.1	1361.8	1270.8	5178.6	10168.3	53827.7	8712.3	11885.2	479	51159.7	32093.3	2739.5	10805	1246.2	48982.5	15032.1	3413	1298	13227
58	21	0	3930	1438.5	1727.6	63004.4	277.2	435.3	202.4	560.9	2214.6	5680.2	4628.5	5570	884	11722.8	3248.9	1386.5	12105.8	339.4	1231.2	395.7	529.5	1006.1	416.8	41017.1	20831	814.6	261.8	460.3	42405.1	1409.9	1281	4813.5	11348.9	22348.9	9407.8	11867.6	424.6	51403	38819.4	2382.3	26104.8	1073.8	48674.3	12915.8	11004.8	1308.1	13941.4
58	25	0	4406.5	1668.4	1554.7	70374.7	325.1	466.6	202.3	695	2195.8	7673	5112.1	7200	659.6	14172.2	4069.6	1911.7	14372.9	304.5	1492.7	407.6	460.3	1043.5	364.8	42202.5	23739.7	626.1	227.4	325.8	38766.9	1585.1	1228.8	5895.8	13759.9	7166.8	5960.3	13282.3	612.8	51271.5	31140.4	2426.3	27843.7	1228.6	73776.4	27513.2	17189.4	1536.3	15417.6
58	30	0	2763.2	1512.9	1615.1	82163.2	395	480	199.5	693.8	2883	9179.3	4426.9	6998	1106.7	13854.2	4178.8	1657.1	14092.7	353.9	1652.8	420.1	554.7	1181.5	413.8	45545.1	18857.4	863.9	242.7	511.5	42276.5	1739.5	1418.4	5483.2	13131.7	28283.2	8449.8	13423.4	452.4	49834	40797.9	2476.8	17716.6	1241	59729.6	13442	20565	1259.5	15833.2
58	34	0	3491	1474	1820	63607.6	321	441.6	186	764.7	2208.4	8219.8	4809.2	10225.3	1088.4	14013.1	3532.4	1263.3	13286.7	331.7	1306.2	366.3	548.9	1054.3	409	43155.4	15215.5	1011	254.9	429	38225.4	1308.5	1171.7	5141.3	12538.8	27471	9630.5	11986.8	420	46967.5	41657.5	3794.8	16001.4	1061.7	41598.6	10460.5	21200.3	1299.3	14830.5
58	38.4	0	1967.6	1219.4	1677	64542.5	358.5	340.2	196.2	723.1	2368.5	7928.1	4876.7	8713.2	1396	13432.8	2956.4	1220.1	11695.5	326.9	1189.8	378.7	560.6	1052.1	408.4	44858.9	14391.4	1533.7	232.6	491.2	39699.2	1170.5	1186.2	4251.3	10993.5	39744.7	10715.8	10027.7	429.1	45214.8	41286	3012.9	15832.1	1211.8	56632.7	10870.5	22495.4	1190.8	13537
59	14.3	0	4197.9	1817	2564	59001.9	355.8	501.5	203.9	660.4	2238.3	3769.6	9019.9	6466.3	1019	10303	3006.1	1346.1	9503.4	294.1	1200.6	415.9	494.7	1030.2	496.8	33684.7	23847.8	988.4	244.7	448	50217	1319.3	1365.7	4805	5934.6	44976.6	9454.8	12088.6	362.4	55384.3	29036.1	2465.1	11622.4	537.7	16658.5	13942	9474.6	1413.2	12299
59	18.3	0	3772.1	1652.9	2919.8	56322.3	353.8	502.5	183.5	835.9	2644.2	4222.8	8377.9	7772	1131.3	12375.6	3703.3	1774.3	14211.6	335.9	1453.5	430.5	583.9	1108.2	507.5	37630.6	19267.4	1020.7	249.9	469.4	47389.2	1561.1	1548.1	5099.7	8190.6	33624.1	10678.4	13139.3	447.2	58938.7	28058.5	2150.1	18200.4	699.8	33575.7	19253.8	17930.1	1717	15103.7
60	11.3	0	1239.6	1996.6	1695.1	56737.6	275.3	365.5	205.8	486.3	2130.3	5209.4	9160.8	6701.9	1011.1	9529.9	3719.8	1283.1	14968.4	301.7	1171.9	386.1	546.3	1195.4	408.6	54568.7	25909.3	792.8	256.5	515.2	38540	1187.4	1007.8	3888.8	8795.3	38922.4	7543.3	12183.8	405.4	65685.2	16539.8	2723.9	21325.9	685.2	10543.8	21801.9	7331.4	1455	14242.2
60	23.1	0	3022	2012.4	1390.8	58809	408.4	573.2	196.6	829	2294.6	7214.9	8040.4	5160.4	871.9	12270.1	3762.1	1604.3	19712.5	254.3	1239.2	409.6	462.6	1422.8	377.7	41600.6	24338	820.8	245.7	341.1	38879.7	1430.7	1253.2	4972.4	8911	13762.6	7172.9	12099.2	395.7	55401.3	25213	3087.7	38713.2	449.2	39426	21678.7	20732.6	1816.7	14360.1
61	11	0	1146	1794.4	1414.5	51235.1	336.4	444.3	325.1	555.2	2850.3	5379.3	9121.3	8331.7	1125.3	9315.7	3480.5	1364.4	10636.1	328.8	1208.3	434.3	503.4	1046.2	479.4	54610.4	27924.1	831.5	298.1	1859.8	47206.9	1678.4	1267	5239.2	9871.8	43880.6	9103.9	14986.5	362.5	75370.5	16813.3	2622.8	28354.2	697.8	61718.8	27702.7	4318.4	1400.5	14627.7
61	19	0	1253.9	1507.1	1325	48569.6	405.4	429.1	300.2	576.7	2451.2	5901.1	8863.1	7073.4	1041.3	10125.3	3168.2	1174.7	10593.3	294.6	1113	378.7	469.1	1004.7	434.9	41927.2	20996.5	828.9	247.4	1781.8	36199.8	1450.5	1107.9	5097.1	8962.6	42205.6	8245.4	12842.8	305.8	59431.3	22770.3	3520.3	23917.8	647.5	41209.2	17104.3	7965.5	1419.6	12884.2
61	25	0	1674.3	1468.1	1281.8	50611.9	349.4	510.6	289.5	645.4	2688.7	6994.4	8621.3	7973.1	902.1	11087.3	3863.9	1320	12029.5	320.8	1200.7	398.7	479.2	1043.5	450.7	43759.9	20622	782.2	260.4	1952.6	35905.9	1713.4	1206.2	5848	9779.4	24579.5	9594	14226.2	343.8	57598.1	29697.6	3759.6	23669.1	626	40601.4	17732.8	15604.8	1581.5	12943.1
61	29	0	2153.2	1373.3	1490	49251.8	385.6	489.6	329.2	612.1	3105.3	7701	8547.5	8647.2	1502.6	11335.5	3382	1721.8	12483.5	302.8	1299.9	435.2	521.7	1112.4	502.5	43005.8	20262.7	907.7	264.9	1905.3	40160	1776.5	1516.8	5347.7	9912.7	51025.9	12514.2	14157	364.2	60888.2	30450.4	3113.7	23576.8	2499	41444.5	18277.8	21292.9	1610.2	14335.4
61	35	0	2001.1	1222	1261.9	47678.1	302.5	591.8	263.7	669.8	2625.1	9460.6	7488.7	10055	945.5	11887.3	3686.4	1468.4	12840.5	298.5	1223.7	402.9	478.9	1011.5	497.8	39354.2	18453.2	750.3	260.5	1667.8	38250.4	1896.6	1426.3	5060.3	10135.8	18618.3	7852.3	14688.5	356.8	52193.6	33399.5	3257.6	26137.9	2139.4	22052.4	14279.2	24078.5	1628.8	12676.1
61	37	0	1969.9	1315.4	1336.4	52896	423.3	536.8	265	669.8	2817.8	8808	9713.2	9352.5	1112.8	10917.6	3647.2	1371.8	12348.1	289.9	1139.2	410.8	490.2	1014.4	475.7	51818.2	16636	844.9	246.4	1489.7	37701.7	1689.3	1240.5	4818.7	9343.8	35792.9	8998.8	14143.5	360.6	64657.8	33303.6	3271.5	18275	1894	55127.2	20271.2	19609.9	1409	14782
62	10.6	1	6558.6	2349.7	1505.7	54164.3	409.7	485.2	186.5	495.5	2729.4	3561.2	10211.9	7318.7	1279.1	8086.9	3174.8	1281.1	13873.8	318.7	1213	400	532.2	972.2	383.1	38140.6	18171.9	1368	269.4	638.7	40115.6	1465.1	1113.1	4400.7	9435.5	45294.8	10300.3	12251.7	410.6	60313.5	21859	2028.4	24318.1	705.7	80970.8	41389.6	3813.4	1206	14748.6
62	18.6	1	5321.4	1813.9	1556.9	60371.2	346.9	629.7	171.7	444.9	2337	4041.7	10887	7693.9	1025.5	9902.7	3478.5	1154.3	17306.7	300.7	1226.2	412.6	513.5	1018	381.7	35837.9	16368.2	1213.9	244.4	486.9	36407.9	1424.4	1032.7	4464.8	11066.4	43172.3	10743.3	13475.1	397.2	63416.1	26370.2	1906.1	34424.9	666	52373	28870.8	7931.6	1247	15932.1
62	25.3	1	5843.3	1663.2	1559.3	58883.6	371.4	606.3	181.7	503.9	2194.7	4726.6	11127.5	7481.1	912.6	12122.4	4166.1	1214	19326.1	290.6	1335.9	450.5	532.3	1110.1	356	32589.5	15401.6	1170.5	248.3	379.8	36860.5	1505.1	1027.2	4767	12829.1	32328.7	8811.3	14404.5	392.8	57930.4	31406.1	2751.6	32283.7	599.9	59163.8	28095.1	15643.1	1402.6	17392.7
62	29.3	1	5054.8	1413.9	1448.9	55457.3	302.7	550.6	177	485.6	2195.9	5241.9	10355.8	7313	1091.5	11138.4	3521.1	1150.6	18028.7	298.7	1300.9	418	519.6	1064.6	356.3	32715.4	13592.8	1191.4	234.2	412.4	35564	1421.7	1035	4126.7	12148.2	47704.8	8176	12997.3	362.1	58848.5	32142.2	2528.5	30689	551.7	36141.8	23322.6	17124.6	1295.7	15894.8
62	35.4	1	5566	1529.4	1555.3	57497.7	447.8	563.6	176.3	620.2	2322.1	5401.7	8686.1	9052.4	1074.7	11775	4027.5	1228.9	17789.1	282.3	1283.7	431.1	507.8	1078.4	377.1	28133.4	12223	1283.9	238.2	419.6	41172.5	1434.3	1091.1	3826.6	11627.8	46657.9	9504	15080.7	369	49735.9	38468.5	2099.6	34556.4	527.3	34202.5	21878.4	17835	1266.8	16387.7
63	15.9	0	10562.3	1914	1353.5	44854.9	372.1	392.2	209.8	701.7	2773.9	4378.7	9140.2	3877	1341.7	10958.2	4148	1361.8	13714.5	336.1	1161.3	400.3	522.4	1040.2	468.2	37987.5	23972.2	1679.8	267.7	544.7	36898.6	1429.1	1206.6	5822.6	8039.8	27973.6	5619.4	14353.4	408.8	58256.5	20515.2	2391.5	40640.4	620.1	58603.5	18188.3	6473.6	1658.1	15283.7
63	19.7	0	3442.8	1626.4	1470.8	47531.1	341.2	481.1	215.6	625.6	2126.9	6068.6	8254	8336.8	973.3	12571.8	3350.4	1165.3	15570.7	308	1109.7	405	524.2	1028	436.4	44875.4	25091.8	1399	244	447.7	35447.8	1171.9	1082.8	6880.3	8953.8	25195.3	6122.1	14130	496.8	66815.2	23659.8	2570.4	34869.1	535.5	47215	15041.6	9572.9	1815.5	17712.8
64	13.6	0	2638	1606.8	1432.5	58880.4	359.3	441.9	510.9	645.3	2295.1	6683.1	9825.1	10099.8	1277.2	12820.4	4309.1	1622.2	14713.3	307.9	1188.7	702.6	467.9	1132.5	417	33708.5	36291.9	1269.3	296.8	422	41092.4	1734.5	1249.9	5765.8	10184.6	37787.7	8087.3	15708.7	581.6	66509.1	24104.9	2744.2	14542.5	589	32413	18375.1	6867.4	1500.2	13889.2
64	21.6	0	2906.1	1583.9	1437.7	61168.2	465.2	503.9	412.4	858	2443.7	7011	8671.9	6291.2	1345.8	12711.8	3867.4	1679	14726.2	316.7	1172.1	879	486.7	1203.5	440.5	35314	30496.5	1393.3	295	395.7	42362.7	1852.6	1435.5	5252.6	11797.3	46021.7	7100.1	12881.4	534.2	62544.9	25844.1	2586.4	21986.4	463.5	33287.4	13802.3	7174.8	1633.4	12300.5
65	10.1	0	760.1	2266.6	1740.1	46894.3	367.6	579.4	208.3	578.3	3629.3	4367.6	7249.9	8329.1	1462.1	7722.8	3365	1457.4	9095.6	370.4	1520.2	428.2	611.3	1187.1	395.2	44851	22512.9	1983	288.4	968.9	34808.8	1556.1	1556.5	6098.1	10869.6	36406.2	8841.2	12089.6	373	64409	15000.7	2716.8	12742	690.9	53755.7	18042.5	3499.2	1284.5	15982.1
65	18.7	0	904.4	1704.5	1863.3	45726.8	402.3	612.1	206.2	592.9	3573.2	4465.1	9021.9	9314.5	1427	8107.9	3156.6	1431.6	9350.5	368.3	1426.3	410.6	646.3	1157.4	408.2	41444.3	16965.6	2199.8	294.8	1025.4	30899.4	1541.1	1650	5472.4	9207.8	36015.6	7860.6	10075.2	316.7	53230.8	20741.4	2263.1	13554.1	591.2	16037.4	10815.9	7378.1	1192.4	12748.4
65	27	0	1097	1516.3	1598.3	48401.6	308.1	396.6	178.9	561.3	2260.4	6458.8	8057.7	13670.7	1062.3	9880.8	3976.2	1225.8	10739.4	297	1536.5	415.4	534.6	1094.1	393.3	39053.8	15580.6	1326.1	251.3	447.9	38553.2	1327.8	1242.3	6027.3	10358.9	30650	11196.3	13384.8	374	55406.8	28291.8	2420.5	10366.6	563.7	25100.6	9955	19256.1	1296	14757.3
65	29.9	0	865.4	1901.7	1513.5	65203.4	735.7	564.6	180.1	659.9	2231.1	6558.7	10270.3	9345.4	833.4	8945.6	4074.7	1289.1	10132	298.6	1610.5	421.8	526	1218.3	368.1	33375.2	10533	1076.6	236.6	424.6	32798	1441.5	1249.1	3986	10804.1	22781.6	8229.1	12148.5	367.9	61152.2	34707.3	1743.3	5062	611.3	27302.9	15548.4	20035.3	948.8	14804.8
65	35.9	0	593	1349	1357.6	60480	289.4	463.7	188	651.6	2127.6	9557.7	7319.2	17839.1	870.2	11890.2	5104.5	1490.5	10481.5	306	2212.2	429.1	538.4	1340.6	362	37119.5	13957.3	1133.6	266	366.8	42587.3	1621.3	1306.3	5923.9	10771.1	27400.2	9439.5	14953.8	371.1	56143.6	44712	2827.7	9369.4	493.4	26476.2	10627	34320.1	1282.2	18685.9
66	13.9	0	5730.5	2250.2	1640.1	64145.7	287.9	536.7	198.8	476.1	2832.8	6138.9	9054.5	4946.3	1101.9	9530.1	3955.8	1365.8	14903.5	306.1	1235.8	429.8	489.7	1125.7	349.6	40067.4	36293.7	1192.9	295.9	603.7	42283.4	1576.9	1251.8	6342.1	6428.7	24002.4	8432.6	15195.9	359.4	68834.1	22086.1	3284.6	23567.3	596.9	32439.5	20168.6	6018.7	1425.2	14362.7
66	21.9	0	2880.6	1895.3	1599.3	54592.9	349.8	578	190.2	466.9	2269.9	7786.9	11400.4	9052.9	902.3	9688	3510.1	1214.6	14272.7	293.7	1122.7	426.6	528.3	1066.2	406.2	42774.2	26310.4	921.2	277.9	431.7	34878.5	1387.8	1155.3	5584.2	7316.3	28170.4	7030.9	13229.6	337.7	58990.6	24882.3	3221.3	18169.1	535.2	20821	13024.4	7401.9	1154	13482.7
67	16.3	1	7895.5	2066.7	1529.6	62297.8	262.5	395.7	202.6	575.4	2750.2	5797.4	9446.4	4839.2	1157.7	12472.1	4122	1324.8	13253.3	307.5	1436.8	438.5	876.2	1281.3	555.2	37951.2	33236.3	937.6	255.7	484.9	42539.8	1410.7	1123.4	7960.8	10333.8	36544.4	6871.5	16861.4	454.5	51425.5	30464.6	3542.2	11682.8	627.8	47129.3	22987.2	5246.1	1569.1	13510.9
67	24.3	1	6769.9	1597.2	1521.1	61949.7	293.6	423.7	182.7	709.3	2548.7	5680.8	9265	5322.7	1116.6	13128.3	4122.2	1346.2	13690.1	303	1598.6	430.6	862.4	1168.5	506.7	37504.1	26168.6	919.1	250.9	450.6	42238.4	1429.2	1159.7	7357.2	9109.4	50475	8570.3	15350.4	387.9	53802.6	36070.6	2393.6	19862.9	522.8	19028.6	20337.9	13263.6	1495.6	13862.2
67	30.3	1	9176.6	1642	1284.1	50876	281.3	533.9	185.7	655.7	2808.3	7113.2	10337.4	6075.6	1160.6	10941.3	3734.5	1418.8	10978.3	276.4	1454.8	406.4	759.2	1192.1	457.8	42418.4	25670.8	1132.1	249	404.8	44602.2	1528.9	1326.9	6763.5	7694	39885.2	5419.1	14076.5	423.1	50387.8	40051	2824.2	14484.3	626.1	36212.2	21140.7	15012.6	1375.9	13974.6
67	34.3	1	6507.4	1654.2	1558	52614.6	393.9	535.5	221.9	871.6	2981.6	7283.4	11216.6	7022.1	1519	11100.3	3477.1	1522.9	11672.9	278.7	1501.5	448.3	753.4	1345.5	456	44614.4	21203.5	1824	261.6	484	37191.7	1509.9	1457.4	6317.2	7065.8	47339.8	8455.7	10879.7	530.7	53567.9	47758.9	2979.5	17543.6	622.4	49373.7	17640.2	17461.5	1475.9	14355.3
68	11.6	0	4642.1	1853.3	1535.3	56057.8	320.4	453.9	171.6	585.9	2349.9	4629.8	9660.8	6755.5	1003.5	9564.8	3542	1369.4	16096.4	311.7	1227	419.5	538	1029	470.2	37290.3	33843.6	756.9	280.5	449.6	40328.5	1583.3	1257.4	6404.6	9114.7	32852.7	7498.7	12658.6	451.7	56962.9	20228.5	2385.9	31038.9	672.8	36190.8	18893.2	2339.1	1255	13325.5
68	19.6	0	3991.8	1439	1478.9	62969.9	391.2	406.8	192.3	655.6	2532.1	5555.1	8586.9	6769	1022.2	10733.8	3377.6	1436.8	18562	335.9	1297.2	437.4	550.5	1132.2	468	36786.6	29719.8	698.9	289	439	38738.6	1697.5	1291.7	6637	10174	36003.2	8195.7	12219.6	481.2	49416.1	20280.7	2609.1	37422	736.5	32708	15730.2	4913.6	1359.7	14439.1
69	22.6	1	6152.6	1290	1575.3	56175.1	378.4	459.1	213.8	615.2	3364.5	5169.6	9136.4	4042.7	1386.4	10434.1	3094.7	1584.3	14968.6	330.8	1052.3	428.8	518.8	1113.3	402	44565.2	29659.2	1017.4	268	615.7	38861.7	1248.5	1272.1	5402.7	9959.4	70531.7	6557.7	14465.1	392.8	51814.1	24534.9	2512.4	16492.9	675.5	42885.1	20062.8	13359.8	1307.7	11858.4
69	25.9	1	6240.6	1343.2	1342.2	47483.4	419.2	554.9	239.3	689.2	3483.3	6156.1	8565.5	4579.3	1241.7	10731.9	3344.7	2467.6	14220.3	346.9	1236.2	437.6	513.7	1018.1	489.1	38924.6	27488.5	953.6	316.7	573.5	34564.9	1606.4	1361.7	6124.8	9055.4	42257	10533	13552.9	459.7	41844.6	22718.7	1824.5	14306.2	835.3	66854	22139.3	16161.8	1523.6	11619
69	29.9	1	5748.2	1219.5	1681.1	52146.4	342.3	525.4	247	707.7	4005.3	6712.4	7927.2	4615.2	1426.5	11007.6	3436.2	1986.4	15765.9	383.2	1141.8	417.4	550.6	1104.1	449	46736.1	23486.1	1098.4	270.6	874.3	40828.7	1618.8	1546	5539.7	10228.4	56360.7	7316.5	14719	396.4	46269.6	26120.6	2622.9	18925.1	599.9	54973.1	17549.8	19127.1	1379.7	13036.9
69	34.9	1	3198.8	982.9	1525.2	52718.4	316.1	475.1	227.9	627.7	3700.9	6443.2	8041.1	6011.4	1419.2	9904.3	3087.4	1921.4	13976.3	376.8	1110.1	388.8	545.9	1097.8	400.4	48936.2	20736.4	1332.5	251.9	891.7	47796	1578	1545.1	4351	9330.1	55854.8	9265.6	12834	379	41567.2	29133.6	3479.6	20377.7	570.1	32381.9	14293.8	20451.7	1158.9	13095.5
69	37.7	1	3356.2	1241.5	1466.3	60250.4	450.9	513.5	218.1	871.4	3255.6	6932.4	8677.2	6660.6	1503.1	9807.8	3570.8	2379.7	15076.1	322.6	1177.4	422.8	495.2	1247.9	432.5	47312.4	20683.7	1376.6	264	533.6	46984.8	1830.2	1889.4	4858.6	10098.8	49968.9	9856.9	14466.6	403.3	41353.3	43679	3578.6	23153.5	586.3	26914.1	13454.3	29141.5	1210.5	14824.8
70	14.1	0	5699.2	2120.9	1947	43790.5	276.7	547.5	189.3	539	2524.5	6392.3	9966	8424.7	1173.2	9163.6	3884.9	1336.6	14262.2	291	1229.5	397.9	534.3	1069.5	399.7	43134	21181.1	1175	265.4	650.4	46414.1	1302.3	1156	5597.9	8474.5	30562	10075.4	12729.6	460.3	62671.8	14875.3	3235	30280.1	611.4	53567.1	20868.7	8890.8	1162.2	16193.2
70	18.1	0	4097.4	2237.9	2254	49928.6	358.9	658.5	223.2	656.8	2623.3	7441.8	9951.6	9846.5	1281.9	10411.8	3887.4	1413.1	15512.9	318.6	1307.3	477.4	541.8	1067.4	402.6	44090.7	20070.1	1400.7	280.1	494.6	48423.1	1412.7	1306.4	6258.8	8526	32616.4	9236.7	12083.3	506.2	65561.7	20750.5	2949.9	31368.7	631.5	55798.4	21064.7	15973.3	1343.9	15038.6
70	26.1	0	3541.4	1806.4	2000.6	48446.1	327.3	650.5	205	639.9	2789.5	8457.3	9424.1	10768.5	1511	11246.3	4057	1613	15293.1	325.8	1706.4	420.1	582.5	1170.2	372	42564.1	16701	1602.1	271	600.6	43231.9	1559	1432.2	5785.4	8696.5	29546.3	6323	11456.4	476.6	57103.2	22931.5	3030.1	23356	670.2	55895.1	16515	20510	1421.3	14406.5
70	30.1	0	4284.1	1553	1601.5	53846	313.1	567.2	190.5	618.5	2697.8	9322.8	8586.3	7281.6	1169.5	11569.3	3818.2	1622.3	15646.1	284.7	1491.9	386	492.6	1103.8	364.7	41639.6	15589.3	1281.4	268.4	393.5	40819.4	1540.2	1462.6	5982	7949.7	28388.4	8022.8	12318.8	430.9	59914.2	30112.9	2605.6	25901.1	569	36870.6	12735.2	25041.7	1502.7	14138.8
70	34.1	0	3145.8	1586.3	1492.4	58396	346.8	610.7	250.3	722.1	2329.9	10319.4	8564.4	8048	1003.7	11598.6	3517.4	1530.2	14436.8	270.5	1609.7	460.6	539.2	1439.6	347.3	42580.9	14827.8	1021.6	323.6	412.3	45539.8	1445.1	1369.3	5646.7	7490	16515.8	5092.4	9983.8	654.4	59614.3	32174.3	2892.2	24766.4	565.2	47540.9	12059.8	21231.2	1897.3	12176.1
70	38.3	0	6154.5	1448.3	1591.6	49079.5	439.1	582	203.4	756.3	3768	9553.3	8819.4	7472	2086	11425.2	2814.7	1659.4	13196.2	304.8	1318.5	419.7	544.5	1259.1	374.4	42335.1	12607.5	2324.4	296.9	661.4	34764.2	1470.1	1575.9	4565.4	7041.6	44123.5	7873.7	8852.8	404.6	53961.1	29748.1	3462.3	18356.7	502.2	51916.9	11883.6	21939.3	1519.4	11531
71	14.7	1	3860	1856.8	1600.2	50927.6	344.8	547	188.1	493.3	2173.5	4373.2	4931	7184.4	1263	8448.1	3596.6	1268.4	11410.3	376.1	1287.4	416.5	526.3	1094.5	497	44316.9	24323.8	2509	319.7	414.4	42082	1319.7	1060.4	3858.5	14395.7	46309.6	10321	10578.7	457.6	69364	18349.1	3041.8	16499.8	910.9	16355.8	16905.2	6079.9	1326	14263
71	18.4	1	1803.2	1444.3	1677.3	51732.8	268.5	478.7	188.7	462.4	2035.5	4782.8	4006.8	6536.6	1042.8	9599.2	3754.9	1344.8	13584.5	338.5	1373.2	411.8	513.1	1118.2	504.3	40611.1	26572.3	1655.2	267.2	387.1	52338.8	1357.8	1081.6	4086.8	15873.3	33445.8	9375.1	10566.7	449.7	69745.7	20616.7	3248.1	23197.6	1009.3	17685.1	16001.3	9725	1511	16196.5
71	29.7	1	3133.4	1425	1619.1	42137.4	384.6	641.1	344.8	599.4	2323.2	4849.6	5262	6154.2	1768.4	8947.1	2913.8	3607.9	12306.2	284.6	1459	461.1	564.3	1384.2	616.3	48011.7	17315.6	2235.8	334.2	569	35708.2	1592.4	1601	4061.7	11196.8	49244.8	31351.3	9161.7	352.5	63989.9	22022.7	3650.3	23594.1	849.4	16266.6	22153.1	12855.9	1286.5	11915.4
71	33.7	1	2958.5	1086.4	1552.7	42173.9	373.6	511.8	219.4	613.1	2925.8	5482	4245.7	6589.8	1954.5	8585.1	2880.9	2857.9	12429.7	308.3	1550.7	481.4	556.2	1441.3	490.3	48700.3	17416.3	2951	354	605.9	40803.1	1871.3	1898.5	3981.1	10984.3	48422.3	22368.3	8783.2	384.3	68967.5	24504.6	3738.6	19800.7	856.4	89076.8	26803.5	17363.5	1263.8	14084.4
72	15.1	1	3940.6	1916.6	1651.4	58091.2	299	357.7	159.9	601.9	2563.6	5277.2	7152.3	5802.8	1100	11134.5	4327.9	1309.4	15261	307.4	2110.4	380.6	506.4	1081.4	367.9	43127.1	33036.8	1431.9	270.9	566	39876.4	1352.4	1100.4	6996.7	6644.3	54879	6937.8	16369	463.7	52673.2	24717	2890.1	12025.6	718.2	17907.1	19111.8	5737.5	1505.9	17003
72	19	1	4790.3	1774.4	1757.7	55868.1	325.8	398.3	171.4	641.3	2677.5	4983.7	8022.7	6486.9	1096	11793.8	4186.3	1363	15958.1	301.5	1942.2	390.7	517.2	1114.8	372.4	44763.7	26881.3	1522.2	272	530.3	36653.3	1356.7	1226	5808.9	6499.5	46425.1	7214	14556.6	432.5	51412.6	24660.4	3452.5	15910.5	665.4	24434.5	18160.8	7323.2	1523.5	15838.2
72	25.7	1	6537.8	1560.7	1488.2	59214.2	330.3	377	165.3	554.6	2744.2	6155.1	7542	6831.8	1298.1	12112.6	3990.7	1331.3	17151.6	283	1809.8	434.3	477.9	1141.6	384.3	46508.5	28756.3	1638.5	268.9	435.4	45555.3	1367.3	1169.2	5993.7	5737.1	61864.1	5317.2	16321.7	454.1	56685.4	32861.3	3646.4	16584.4	567.9	22546.9	15572.8	8279.7	1526.2	16266.7
72	29.7	1	4747.1	1503.5	1958	37076.2	539.4	2082.1	478.3	681.7	3856.8	4295.7	5012.3	12731	4081.5	6336.1	2846.8	7531.9	13249.9	218.1	2612.3	874.7	676.2	2701.4	698.8	31086.3	17591.6	3090.3	875.1	1167.2	31937.2	3197.5	4326.9	9422.2	3588	42870.7	33605.4	8852.1	443.4	35843.6	17935.1	3408.1	14303.9	680	77646.5	64588.2	16643.9	1864.1	7913.3
72	34.1	1	4851.2	1361.5	1490.2	56266.2	370.1	526.7	218.2	925	2508.2	7015.5	7804.9	10908.2	1591.8	11265.9	3338.9	1507	17831.3	347.4	1934.8	470.9	603.3	1434.6	363.1	46054	22407.5	2380.2	298.3	460.6	44196	1483.7	1556.1	5267.9	7426.6	52321.6	6218.1	10681.2	667.6	48092.4	33567.8	4416.3	15686.4	540	24125.1	13464.6	17394.5	1540	15344.5
73	13.4	0	1939.5	2869.4	1620.1	60303.5	289.4	433.3	155.7	483.1	2749.8	5489.6	7717.4	5032.5	1080	12037.3	4177	1788.6	11756.9	280.5	1265.8	391.8	501.4	1098.5	682.4	41028.3	36309.2	1036.3	348.6	456.7	47187.5	1349.3	1222.5	5923.9	10186.1	57434.3	11720.3	15970.1	469.9	60780.3	26453.7	2069.8	11642.5	810.1	43371.3	15545.8	5782.5	1516	11941.2
73	17.4	0	2416.8	2994	1760.3	83221.9	310.7	531.9	179.3	495.8	2626.6	7340.1	9737.8	10187	878.7	15158.1	4641.3	2295.3	17784.6	314.6	1326.7	458.4	470.7	1188	710.9	46518.2	43806.4	952.6	349.9	391.5	55035.8	1615.6	1507.3	6939.2	14598.6	25636.3	6774.3	18793.6	617.8	70516.3	30784.8	2544	10796.9	778.9	20541.2	17640.6	8564.7	1962.6	14902.8
74	14	0	1816	1889.3	1889.9	46336.1	449.4	642.7	196.3	624.4	2824.4	5878.6	8925.7	8886.9	1046.7	9525	3956.1	1542.1	14109.1	301.6	1317.4	405.7	528.6	1126	481.3	40955.1	24885.4	1437.2	288.8	523.1	42713.8	1715.1	1609.4	5322.8	10065.5	36484.7	8597	14431.2	361.1	50994.8	16894.2	3826.9	21970.2	720.2	31964.1	20974.1	4904.1	1668.4	15670.9
74	20.6	0	2886	1606.6	2058.7	46063.6	404.1	498.1	207.2	560.9	2845.2	6167.7	9287.8	10309.4	1189.2	10804.7	3748.2	1438	15811.3	333.2	1382.9	424.6	547.3	1073.8	472.4	41614.1	22250.9	1848.8	279.3	484	32590.9	1628.5	1570.4	5380.1	9679.6	44812.6	8028.1	12116.3	354.4	52331.7	19282.4	3000.7	19870.8	614.9	26075.7	19752.3	8721.1	1781.8	14231.6
75	9.6	0	1673.3	2304.8	1433.2	61373.5	277	481.9	140	467.4	2422.1	4307.3	9676.8	6344.7	944.3	10507.6	8667.1	1387.4	10145.3	312.3	1269.2	371.1	508.6	1392.9	571.8	37515.8	49577.4	1781.6	370	512.3	47876.5	1363.3	1314.4	5383	8386.1	25082.8	6500.3	15215.6	350	58963.3	26723.2	2313.7	4830.6	764.5	30933.9	15105.5	2247.2	1198.5	11816.2
75	21.6	0	2106.5	1784.8	1359.1	58601.3	395.3	641.6	146.6	616.3	2943.9	5636.9	9131.4	6008.9	1193	10492.3	8434	1437.3	13557.9	297.7	1274.3	396.9	450.8	1255.5	517.5	35037.9	38806.2	2792.3	356.8	390.1	43455.6	1417.4	1330.4	5539.8	9081	32985.3	9297.4	16111.7	361.2	52432.4	29274.4	1641.2	8778.4	725.5	31697.3	12385.5	8197.6	1639.4	13340.7
76	21.9	1	6228	1877.2	1744.6	41917.6	482.7	485.8	821.8	680.9	3931	4199.8	9549.9	3985.1	1826	12357.7	3277	1472.2	11956.5	325.2	1287.3	481.1	574.6	1382	750.8	46198.3	22229.3	2840.9	437.6	721	28418.3	1323.7	1562.9	5692.7	6669.5	46965.9	6753.3	10695.1	401.8	52454.6	17878	3545.8	23525	682.5	25332.7	11021.9	18319.1	1918.3	12014.7
76	27.7	1	7188.9	1364	1519.3	51798.1	325.9	328.2	918.5	605.1	3064.4	4778.3	8518.4	5497.4	1787.5	14779.6	3535.6	1432.3	14142.2	302.1	1236.5	463.1	493.9	1302.9	879.4	45915.2	24545.9	2371.5	434	463.6	43936.4	1256.2	1363.5	6112.8	7872.6	52350.3	7561.5	12543.3	375.1	55283.8	21610.8	3880.3	27087.9	580.3	34604.1	12246.2	22411.5	1972.2	14761.5
76	29.9	1	6781	1368.9	1584	52135.9	362.8	386.3	758	616.5	3353.3	4692.5	9308.1	4854.5	1648.3	14227.5	3420.6	1392.7	13095.4	290.1	1265.6	457.4	524.6	1321	783.5	49641.9	22905.1	2757.7	417.6	469	41570.9	1222.3	1364.2	5917.1	7145.2	58126.6	7368	12025.4	374.1	58109.4	22024	3895.6	26851	625.9	15653.8	10989.6	23169.3	1865.5	13682.7
76	33.6	1	9107.1	1461.9	1596.1	49127	356.8	362.8	952.4	746.8	2516.7	5227	9022.1	5566.3	1226.6	15498	4244.9	1422.2	14722.1	309.6	1409.8	450.4	530.7	1229.8	712.7	46444.4	20837.5	1448.2	377.3	436.7	41251.1	1332.3	1329	5779.8	8429	34022.4	9222.6	13532.6	394	52850.9	21958.7	3991.7	27404.7	569.7	22982.5	11017.8	26321.1	1956.8	14519.2
77	12.9	0	1771.1	2026.2	1428.9	54943.8	285.5	531.9	182.4	474.9	2071.5	5567.2	8429.4	9098	877.3	9432.1	3680	1356.2	12594.5	284.3	1314.6	388.5	535.6	1219.3	408.1	32978	23129.3	1015.1	260.4	408.9	41095.8	1254.9	976	6232.1	17241.7	28148.4	12237.6	13110.4	490.8	56197	16367.8	2998.8	21342.2	784.5	37995.8	20002.1	3185.7	1447.8	15534.9
77	21.1	0	4487.2	1694.9	1525	66775.7	320.9	631.6	191.6	501.1	2226.9	7103.6	8569.1	11063.9	828.9	11929.5	4361.3	1414.9	15700.4	289.2	1475.8	415.1	572	1393.6	419.8	38962.8	26413.5	782.7	264	412.1	61364.8	1443.2	1181.6	6882.4	22912.6	26931.7	7397.9	16555.9	453	62006.7	19852.9	3484.4	34078.3	711	24783.8	18911.9	9082	1560.3	16074.4
78	10.4	0	3042.9	4673.3	1963.7	49723.1	369.2	589.9	252.1	493.2	3566.2	4937.3	9001.5	5834.1	1919.7	7258.9	3276.6	1453.8	9946.8	327.6	1237.3	535.9	547.2	1342	502.9	53700.2	35278.9	4853.2	350.3	501	44390.2	1345.1	1295	5775.4	19398.3	102968.8	8522	10997.3	562.8	67842.6	14877.4	2765.9	30314.1	1687.1	80219.3	27992.3	4666	1486	15834.2
78	20.3	0	3547.5	3172.6	1756.7	46937.3	395	550.4	230.4	450.3	2712.8	5414.4	8805.6	6116.4	1671.2	7448.3	2969.7	1343.1	9949.4	321.6	1225.7	467	530.2	1168.9	462.1	46274.2	21441.4	4279.9	316.7	522.6	33137.7	1216.8	1285.9	4553.8	17550.6	81496.9	8217.8	9104.1	453.1	67711.4	15850.7	2074	28345.2	1242.2	48833.6	15316.3	9257.5	1386	13975.7
79	14.1	0	3099.4	1720.1	1817.6	66631.7	339.4	438.2	219.5	501.1	2212.7	7366.5	8948.7	5768.4	848.5	10208.3	4605.8	1205.2	15747	276.8	1113.6	414.5	448.1	1005.4	389.8	50459.1	32030.8	915.2	250.1	341.4	41177	1202.6	1034.5	7420.4	9604.2	15827.2	15152.5	13921.9	1099.3	61066.2	18315.9	3084.6	34446.6	704.3	36117.5	19798.3	2617.2	1325.2	15656.9
79	18	0	5639.4	1758.2	2033.4	69400.7	597.6	402.1	205.9	743.5	2314.2	6553.6	8249.5	8093.5	1246.5	10357.1	3838.7	1209.3	15603	315.2	1197	418.3	498.9	957.3	413.1	44476.3	27400.7	950	238.9	409.7	39766.3	1196.5	1114.5	6721.6	8534.5	30372.8	9257.9	12761.3	1115.4	58470.1	18756.8	1752.3	32136.5	614.2	70977.1	17867.3	4471.8	1351.1	15553.2
80	15.9	1	2158.9	1512.5	1892.4	39860.7	457.2	550.9	214.2	571.1	3207.1	4209.9	9229.8	5615.6	1698.5	8890.1	3446.7	1342.5	13487.9	336.1	1174.5	473.3	532.7	1208.2	546	38834.4	28531.5	2139	299.3	593.5	38987	1297.5	1259.2	3916.9	7460	55683.3	10485.3	12743.8	381.1	45001.6	30405.7	3591.9	6132.7	758.7	38102.5	22560.8	13804.7	1402.9	13918.7
80	19.9	1	1316	1352.5	1965.5	54487.8	394.2	514.2	203.3	687.9	3030.5	4033.9	10271.9	5607.1	1654.3	10241.4	3649.7	1322.4	12042.2	316.7	1173.3	450.2	493.4	1242.2	524.5	38999	26562.3	2194.2	324.6	503.5	33963.7	1244.3	1229.4	4215	6552.7	58214.8	11979	13477	333.1	54274.6	36724.6	3121.3	9337.8	616.4	42112.9	14210.5	13627.8	1613.1	12996
80	24.1	1	1693.2	1565.6	1693	43267.1	512.2	505.1	182.5	1003.3	2708	5038.9	8582.7	8442.2	1217.4	12431.9	3752.8	1281.4	13827.5	307.6	1154.3	402.3	489.7	1118.9	547.7	37290.2	26133.5	1471.1	260.9	458.1	35059.8	1399.7	1282.3	4705.3	7785.3	38263.5	9112.2	14885.8	351.7	45940.9	34279.7	3956.5	15786.4	592.9	23666.4	12758.9	24694.3	1820.6	14157.6
80	30.1	1	1409.6	1393.6	1883.6	62145.4	493.3	432.3	187.7	943.6	2675	7183.9	9159.6	7362	1230.1	12605.5	4258.8	1360.6	16414.9	305.3	1208.8	434.1	468.7	1208.7	486.3	43073.8	21794.7	1256.6	251.5	386.4	39732.4	1387.2	1284.1	4380.7	8010.6	48535.3	12281.9	16870.3	355	54305.7	43927.5	3936.4	20012	476.6	42572.5	13231.7	29040.7	1714.9	15349.3
80	35.3	1	2350.3	1145.1	1811	64759.9	376.2	619.1	194	969.1	2713.2	7398.3	9065.5	9534.1	1233.7	12822.8	4230.3	1724.8	16043	330.8	1294.3	495.4	518.8	1304.7	525.8	44429.2	16834.3	1400.6	247.4	458.7	49338	1774.1	1858.9	4308.8	8545	37417.9	8063.5	15661.5	323.2	54814.6	46703.2	3813.2	14468.9	598	20295	10758.7	32173.6	1631.4	15774.7
81	20.7	1	1382.4	1351	1879.3	73939.1	380.4	572.1	200.2	476.7	2188.6	5619.8	10820.7	6725.6	1078.7	13424.9	4332.2	1136	19947.7	315.8	1093.9	486.2	534.1	1102.2	443.7	37920.9	27608.3	987.5	241.3	433.9	45530.7	1191.2	1045.2	6691.2	8836.8	37830.3	8592	14958.1	440.7	68053.2	34536.9	1891.3	24998.5	420.6	46260.5	18638.3	12333.8	1612.8	19313.2
81	34.4	1	3133.9	1530.2	1557.8	66985.8	452.8	664.6	183.7	682.3	2089.4	8276.3	9944.7	6713.4	792.6	14533.1	4416	1133.4	18147.5	296.3	1113.9	478.9	506.3	1135.8	404	42014.3	19615.5	795.8	259.2	382.5	47241.9	1236.9	1054.6	6215.7	8524.4	22555.8	6463.4	13529.5	444.8	60856.9	42288.5	2584.8	39471	483.2	6812.2	10650	13884.6	1635.8	17275.1
82	12.9	0	1174.7	2612.9	1983.1	60134.6	365.5	650.6	165	518.1	2293.5	5417.6	9895.3	5467.2	1076.2	8323	3585.2	1238.4	12786.7	296	1295.9	436.6	487.7	1173	434.3	42110.4	31289.2	3574.3	299.8	393.5	42620.7	1263.4	1086.6	7360.1	11852.4	47712.4	10838.7	12579.6	388.7	61523.6	21516.5	2724.6	33878.3	722.7	45625.7	17601.4	9446.3	1408.2	17249.1
82	21	0	2374.1	2149.2	1726.5	56836.8	444.4	584.9	171.2	545	3097.9	7668.7	10045.9	6413.6	1441.8	8630.2	3292.5	1219.7	13996.3	249.2	1261.6	450.3	457.9	1253.4	405.2	33793.4	24425.9	6006.9	328	402.9	35311.9	1186	1188.3	7193.9	11522.2	51426.4	7344.3	11835	383.3	55513.1	25739	2677	39990.7	671.7	47644.8	13612.4	20060.2	1571.5	16424.9
83	13.3	0	1341.4	1753.9	1694.3	60210.4	327.1	538	153.4	470.9	2263.5	5947.2	9721.1	7694.8	830.6	8655.1	4094.7	1258.2	14847	276.3	1086.1	385.6	513	1029.9	396.1	47745.5	31784.2	1016.3	283.9	413.2	41722.5	1346.6	1079.9	5721.8	9495.1	32452.3	10333.1	17545.9	313.1	68906.5	15494.4	3390.4	41204.7	684.7	20425.5	18946.4	8009.4	1185.4	15545.4
83	21.3	0	2225.4	1233.2	1461	60731.9	296.4	556.2	160.1	475.3	2492.2	6037.7	9368	8173.1	1048.1	9123.9	3884.3	1343.6	15888.4	282.3	1114.2	403.7	511.3	1092.7	402.4	43757.1	25304.8	1089	267.4	391.3	37795.5	1451.5	1136.5	5530	8646.1	40419.8	7991	16044	330.4	62852.4	20298.9	3421.5	42225.3	638.1	35909.6	13687.2	18919.2	1259.4	15164.7
84	12.1	1	1718.2	1500.5	1602.3	44097.4	334.7	352.4	174.9	614.1	2229.7	4020.8	8560.2	7863.5	927.3	9935.3	5645.8	1230.9	12844.5	303.8	1302.2	412.2	516.7	1105.9	377.9	43534.9	21774.6	1140.6	262.2	530	41019.3	1320.3	1183.5	6703.5	7428.2	43847.1	9739.4	13971.5	362.5	59219.2	26236.4	3845.4	27816.7	565.2	24677.8	8329.8	5222.8	1754.2	17538.3
84	20.1	1	2269.4	1352.6	1552.3	51314.7	355.9	341.7	173.3	455.4	2217.3	6149.2	8889.6	9310.6	804.6	9939.5	5249.1	1322.2	16835.7	320.1	1314.3	409.1	478.9	1150.2	373.3	46621.1	18693.3	797.1	236.6	430.5	41515.1	1063.5	1232.7	6131.4	7544.2	35106.6	7095.2	14452.8	381.8	54195.2	40146.4	3008.4	20310.5	686.5	33818.9	8587.6	13855.9	1841	15514.2
84	24.1	1	1856.3	1041.5	1907.4	41218.3	345.3	262.5	156.6	587.6	2270.9	4978.3	8209.2	9675.5	940	10019.9	4868.6	1215.5	15749.4	305.7	1307.4	372.7	544.5	1106.5	383.6	40063.1	13846.1	1035.4	239.5	477.8	32705.7	1261.9	1141.2	5257.7	6826.2	49257.4	9673.3	12604.4	307	58598.2	39184.7	3171.4	23092.7	577.3	32259.6	6742.8	11128.4	1532.2	17894.1
84	31	1	1826.3	1331	1427.4	46242.2	599.3	322.4	160.4	872	2190	8323.7	7995.8	12845.4	813.4	11726.6	5612.2	1244.1	18091.3	294.2	1388.2	395	500.2	1124.3	346.4	36831.8	13571.4	1024.2	246.5	400.4	33453.3	1333.8	1166.9	5661.6	7518.9	33992.9	8222	14519.5	395.8	51508.8	46691	2868.2	12539.1	588	19957.3	5017.4	14420.1	1822.9	20504.3
84	35.3	1	3397.6	962.6	1398.5	55020.3	455.5	314.6	148.7	1189.2	2282.2	9713.9	6357.7	11845.4	896.2	12376.9	5224.5	1332.5	17046.2	271.6	1379.1	371.2	481.5	1121.3	373.1	33610.1	12497.7	953.6	241.7	347	40469	1453	1326	5826.8	7377.8	33429.4	8138.1	14553	337.4	52337.3	78038.6	3125.2	18191.7	527.1	11327.6	4317.5	14838.9	1805.7	20621.5
85	13	0	6103.9	1057.2	1372.8	58703.7	320.1	382.1	162.5	615.9	2519.9	9079.1	10027.9	4887.3	1468.6	9856.6	3722.9	1648.3	15897	475.1	1098.5	370.5	483.3	2506.8	485.3	45106.8	17698.5	1012	234.1	554.4	35527.6	2095.5	1805.7	4786.5	10986.3	43654.2	6087.1	12423.9	346.5	66893.2	35920.8	2616.3	28634.1	716.3	50150.4	13684.3	19116.4	1387.8	15869.8
85	21.3	0	3868.9	1310.3	1686.3	50457.7	294.5	480.9	219	425.9	3159.6	8127.5	9267.6	3359.6	1365.7	10162.8	3561.9	1476.2	11934.2	355.4	1317.2	448.6	552.6	1122	388.3	40014.1	25421.4	2008.6	297.1	702	35560.1	1462.2	1390.2	6402.6	7822.6	41230.1	7913	12393.4	496.8	59983.1	18630.9	2658.8	17181	694.4	37198.9	13528.1	6510.7	1351.4	14008.4
86	11.6	0	1849.1	2382.9	1902.5	64237.8	361.6	501.1	180.1	682.8	2150.3	3789.2	8442.3	8112.9	705	10841.3	7772.7	1209.2	13474.1	282.6	1154.3	389.2	469.8	1148	387.2	47133.1	34314.2	1095.4	302.9	551.7	46507.9	1290.8	1134.8	6143.2	7049	19830.9	8657.9	14296.3	342.7	65498	22047.1	3435.8	38395.9	711.5	15426.2	17692.2	4161.1	1452.5	15754.5
86	19.6	0	2880.3	1716.9	1715.4	72201.8	267.2	532.8	173.4	603.3	2107.4	4156.5	8164.8	7330.5	670	10516.4	7832.3	1164.1	14891.2	280.9	1195.7	398.9	482.3	1117.7	395.2	49785.5	28346.3	1055	252	394.4	51501.5	1244.6	1104.4	5756.4	6835.9	18606.3	8823.9	14321.4	345.9	74965.9	24539.3	3844.9	37459.9	662	20502.5	11059.6	9459.9	1431.6	15935.3
87	20.1	1	4535.1	1208.2	1641.5	42959.6	404	445.1	266.9	576.9	2549.7	4987.8	9116.5	5369	1306.2	10097.7	3176.5	4455.6	11550.5	309.6	1323.2	429.5	583.3	1152.6	510.2	33186.3	19068	1252.9	306.5	634.8	31883	1331.7	1385.2	5374.9	5343.2	52787.4	31789.7	10471.9	306.7	56079.5	18854.1	2479.6	13073.8	636.4	36485.9	38041.6	13378.6	1395.8	10489.6
87	26.1	1	4369.9	1267.9	1468.6	55519.4	439.7	527.5	200.8	716.4	2482.1	7549.3	10070.6	6183.2	1020.8	12273.5	3942.9	1324	15810.9	356.5	1563.2	464.4	563.5	1152.1	416.8	39346.2	21796.2	1169.5	274.2	443.1	36143.7	1315.6	1131.8	6503.8	6518.3	49657.6	7641.3	13652	359.9	59691.5	31203.6	3183.7	21070.5	615.9	14954.5	14670.5	22012.1	1549.9	13260
87	30.1	1	4939.4	1172.7	1352.1	68512.9	418.4	451.9	177.3	871.7	2074.4	7700.9	8506.1	5724.4	752.3	12536.7	4294.9	1314	15186.1	298.6	1451.2	418	498	1126.2	367.4	38425	20344.7	903.3	241.5	354.4	45476.8	1326.2	1185.5	6734.4	6381.1	36853.3	6131.1	15254.5	304.3	60582.2	38153.9	2690.3	27598.2	572.7	4015.9	13652.2	28345.3	1304.3	13826.9
87	35.1	1	3965	1146	1461.8	78065.2	407.4	817.6	184.7	1036.9	2172.4	8934	9296.9	12611.6	861.4	10812.3	4394.7	1705.5	13851.5	312.3	1654.5	457.1	541.9	1233.7	377.8	41794.4	19453.6	1392.3	260.3	396.6	46412	1545.1	1550.2	6502.1	7016.4	28660.8	7287.3	12550.1	336.4	56369.3	51879.6	3417.8	12382.4	598.5	4845.5	13247.6	34848.4	1245	14631.5
88	13.1	1	4011.5	2541	1593.9	62381.6	416.7	404.4	210.9	665.2	3123.1	2842.3	8638.7	4958.4	1835	8964.1	4455.2	1249.9	9862.1	294.7	1120.3	468.4	493.9	1143.4	384.6	47791.3	36947.5	1803	275.3	487	63631.3	1245.9	1132.7	5767.6	8321.2	85419.3	8226.3	15338.7	383.4	66573.7	21933.8	2262.6	27327.3	667.3	36552.2	27537.9	7048.2	1273.2	15963.3
88	20.4	1	6116.5	1893.2	1610.3	53157.5	338.1	473	196.6	541.1	2595.8	3257.9	9224.8	6456.6	1744.9	8834.5	4087.2	1198.3	11064.4	290.2	1088.1	457.1	497.5	1084.2	371.2	42320.9	23832.2	1285	239.7	455.1	46321.5	1179.4	1066.5	5135.4	7397.4	48798.6	4787.4	13306.6	362.5	58706.6	22520.3	3301.7	25663.5	840.7	29613.3	17626.1	17829	1269.6	15010
88	26.4	1	4678	1832	1651.5	52793.3	306.1	351.9	200.7	474.4	3013	3633.2	9327.8	7235.8	1632.5	8701.9	4029.6	1208.9	11238.4	335.1	1159.7	414.3	536.2	1105	364.3	40024.8	22113.4	1219.9	235.9	687.1	42644.5	1227.5	1135.1	4389.2	6980.5	47146.9	6985.9	13012.1	327.5	58634	26546.4	3165.8	17879	703.8	30059.4	14819.7	19514.8	1116.9	13282.9
88	30.4	1	4779.3	1811.3	1503.1	65001.2	327.5	440.6	204.4	546.9	2671.5	4595.4	8870.8	7782.4	1513	9631.7	4248.1	1441.5	12955.1	277.8	1203.3	449.7	497.9	1195.2	369.2	45693.1	21776.6	968.2	219.9	446	45865.1	1245.3	1144.1	4519	8051.3	48666.4	12798.6	15079.3	335.2	65094.1	30357.2	3341.8	23314.7	713.9	43559.6	17637.9	22753.2	1225.4	13395.6
88	35.1	1	4957.7	1728.3	1625.1	62250.2	319.6	407.1	176	557.1	2467.4	5200.9	9667.8	6317.5	1174.5	10604.1	4395.4	1123.2	13530.8	310.6	1184.7	423.4	527	1107.4	398.3	45116.9	20213.9	923.6	230.8	444	43594.4	1206.5	1036.7	4443.4	8259.4	40732.5	5798.2	15329.3	346.6	64288.9	28050.6	3189.2	27011.4	797.8	26346.9	14390.6	22410.3	1176	14732.6
89	14.6	0	3903.1	1250.4	2104.2	45781.5	316.1	388.7	485.7	459.2	3147.7	4550.6	9378.1	6418.5	1597.3	9043.5	2430.8	1297.6	12467.2	525.4	1424	411.4	833.8	2295.5	2197.3	40031.7	24007	6294.9	380.6	733.2	32154.5	1232.7	1284	4731.5	9842.7	95018.2	6775.9	9151.9	337.6	53927.5	21304.4	3472.6	9528.8	672.4	55169.7	16455.9	4954.8	1505.6	11577.8
89	18.6	0	4042.3	1706.4	2126.4	56780	290.5	500.4	561	519.4	2532.5	6569.9	10202.8	7360.1	1221.9	10471.5	3545.6	1429.5	16284.7	585.8	1614.1	417.8	833.5	2544.9	2197.3	38151.5	28160	2882.2	326.5	427.6	38214.1	1432.3	1186.8	6274.2	12709.4	51513.7	9391.5	14059.1	405.5	52955.5	25419.3	2748.5	16842.6	678	52428.9	17095.1	12048.2	1731.5	13928.2
90	10	1	541.2	1371	1637	60445.4	390.3	386.7	254.8	464.4	3103.7	7207.9	9746.6	7157.7	2192.1	8168.4	3163.6	1436.5	11910	353	1317.5	531.7	533.6	1374.2	426.2	47202.4	31255.2	3302.7	400.1	573.7	39294.9	1255.3	1333.1	4196.7	9804.5	52922.2	10017.1	8414.9	446.5	51335.8	24478.4	3618.5	12568.8	947.8	90632.5	17189.9	3747.4	1462	15590.3
90	18.1	1	726.9	1679.2	1818.4	65269.4	298.6	601.6	203.1	512.8	2351.3	7397.3	9503.9	6500	1051.7	8719	3488.6	1243.1	11973.1	294.7	1278.3	414.3	497.5	1098.2	387.7	43621.2	25142.5	1416.4	259.6	422.4	49522.3	1277.9	1186.2	3912.2	9486.2	43209.8	8834.7	10615.8	317.1	57578	24690.1	3667	21041	660	84453.6	13280.8	11332.6	1283.4	16259.8
90	27.1	1	516.9	2376.8	1691.8	67685.4	880.3	780.9	216.4	1112	2605.5	8449.5	9760.7	8731.5	1206.7	10349.8	3736.9	1431.5	13731.8	320.1	1386.8	441.3	532.1	1148	393.6	40667.1	22211.3	1749.9	250.9	440.5	42304.4	1396	1246.1	3833.6	10856.6	39743.4	15838	11767.9	360	47338.7	26155.6	4123.1	23770.9	801.7	89617.3	13956.2	13240.4	1430.8	17402
90	30.3	1	391.8	1357.7	1914.9	62904.4	360	720.6	215.3	599.1	2813.6	8691.3	9237.6	9533.9	1248.1	10275.7	3704.9	1313.7	13874.1	319.6	1288.2	456	544.7	1185.1	409.5	42263.4	19421.2	1877	267.4	442.9	42780	1307.5	1232.9	3746.8	10943.1	46786	12378.7	11364	365	50189.3	28003.2	4562.7	26244.5	740.8	84186.2	11936.3	16339.4	1423.8	16533.4
90	34.9	1	677	1489.5	1948.2	63305.9	335	734.1	181.4	637.2	2075.5	9889.3	9715.1	8469.9	684.3	10920.6	3784.7	1267.6	12442.2	288.5	1353.9	417.6	465.3	1140.9	388.8	38706.4	20773.6	895.4	217.6	384.2	49380.6	1308.2	1281.1	3735.9	11382.7	18013.7	6500.4	11730.8	348.6	47203.6	34268.4	4746.2	14418.2	635.4	49227.5	9625	20765.3	1401.9	17531.4
91	14.3	1	2079	1355.3	1845.2	45754.7	431.1	589.3	198.8	652.3	2861.3	3382.6	9407.5	4567.7	1369	8627.3	2564.7	1296.8	12758.4	322.1	1168.2	420.2	571.9	1195.9	459	49303.4	17824.1	3556.9	315.1	636	29458.6	1138.1	1279.5	3956.9	7686.6	61726.7	11329.4	8409.9	364.2	61157.2	16020.2	3068.4	17403.6	699.7	16921.9	10377.3	6755.3	1417.8	12427.2
91	21.7	1	2229.8	1344	1563.6	55507.8	400.1	695.3	176.4	716.5	2437.4	4662.1	8291.5	3964.8	925.5	10598.3	3629.9	1430.3	19481.1	295.7	1257	403.2	489.2	1161.5	364.9	47058.5	19863.8	1617.3	258.8	572.2	45680.9	1434.3	1390.2	5338.4	10505.6	34261.8	6140.2	11407	351.3	58318.7	27149.1	3057.9	29388	563.1	10266.8	11212.9	14942.8	1613.1	15706.4
91	25.7	1	1778.2	1388.1	1735.9	60855.2	421.1	586.6	166.4	802.7	2231	5222	9825.7	7150.4	901.9	11719.5	3663.2	1236.7	20091.5	281.7	1348.4	386.7	543.7	1098.3	377.7	46836.8	18638.7	1714.3	259	509.3	43902.3	1305.5	1192.7	4988.7	12090.5	36546.8	9267.7	11774.7	362	62560.8	25700.9	2966.9	20242.2	530.3	8899	9965.4	16763.3	1626.2	14724
91	29.7	1	1158.7	1167.4	1533.9	70853.5	315.3	709.1	176.8	676.1	2184.5	6549.1	8052.8	7799.4	829.9	11713.6	4240.3	1385.1	21501.5	289	1449.6	411.1	483.5	1150.5	367.8	51564	19374.5	1408.1	222.4	441.9	46129.2	1404	1237.7	4821.8	12815.3	29996.8	9778	13925.5	417.3	70514.8	34881.1	2539.6	16522.1	512.9	15981.5	9321.7	17138.8	1642.8	17140.8
91	34.7	1	1347	1200.6	1587.8	68124.1	358.8	627.8	191.2	774.3	1911.6	8052.2	8402.8	5177.6	678.8	12440.8	4445.8	1280.2	22360.4	286.5	1466.2	414.9	491.5	1316.2	327.9	51732.2	16471.6	1162.1	227.2	349.4	52848.8	1259.8	1204.3	4999.3	13372.6	16830.7	12067.3	12223.5	424	63135.2	40279.4	4277.9	18980.7	508.6	13196	10663.3	19316.3	1620.3	16606.9
92	14.1	1	2384	1898.6	1621.2	37642.8	385.3	440.2	192	542.7	2539.7	5553.8	8489.3	5360	1292.4	9703.1	3127.8	1691.2	12153.3	487.9	1863.9	420.2	588.6	1155.9	454.7	40500.2	25685.7	1462.6	288	508.6	37019.4	1159.1	1324.9	4485.3	10467.5	66384.8	26700	12226	419.6	58005.4	19692.7	3323.7	27966.3	590.3	118932	30396	7987.4	1178.7	14229.3
92	20.1	1	2592.2	1320.1	1627.9	44399	301.5	505.5	188	529.5	2025.5	7087.5	9217.4	4497.7	898.8	11597.5	3685.9	1465	15910.4	532.5	2041.5	421.3	558.4	1067	399.7	42146.6	22941.2	1101.1	255.7	418	40836.6	1201.1	1302.5	5011.5	14628	35875	14058.2	12810.7	413.1	55877.6	21453.8	3460.1	36899.2	632.7	59622.2	17186.9	16329.7	1332.5	15043.9
92	26.6	1	2561.3	1364.5	1416.9	51804.8	296	635	195.3	531.3	2168.8	8891.5	9573.7	13845.1	772.7	11760.3	4879.2	1601.1	16657.6	561.3	2350.6	435.3	527.2	1210.1	390.1	41121.1	22806.4	822.7	256.2	348.6	40240.5	1378.9	1244.1	5266.4	14836.4	22378.6	14752	16731.5	465.5	55377.1	27845.1	3411	32076.6	637.9	50129.3	14710.1	22926.1	1382.9	14686.2
92	31.9	1	1834.2	1300.4	1541.9	43223.7	321.6	609.8	189.1	688.1	2421.9	9499.2	9085.4	5954.3	1245.4	11350.1	3781.2	1431.2	13493.8	442.8	2061.9	425.6	514.1	1152.9	397.1	36614	20974.9	1279	244.7	371.5	38324.4	1231.3	1275.3	5169.1	12961.7	46118.8	11993.6	12993.8	375.1	49768.2	31194.1	3426.9	33669.7	630.1	33552.4	13580	21739.1	1388.6	14349.8
92	35	1	821	1337.9	1553.1	55802	414.2	595.8	182.3	749.3	2288.5	8191.7	9903.5	11321	1077.9	11219.8	4311.8	1411.7	13855.2	451.4	2040.3	400.9	535.5	1125	376.4	39084.4	18898.1	1419.3	235	446.2	40085.5	1309.7	1338.9	4590	13217	33327.8	10865.7	14105	369.7	55315.5	33507.1	2701.1	23186.7	556.6	37717.3	12399.1	22086.7	1175.8	15862.7
93	20.1	1	2070	1233.5	1249.1	72379.2	319.5	816.4	683.5	497.5	6977.1	6333.1	9453.9	5431.4	2332.9	10903.4	5788.2	2222.4	18032.6	568.5	1595.3	1898.1	569.8	1201.9	993.4	35449.7	26013.9	1350.2	375.9	1607.8	40653	1892.3	2068.3	7061.6	8310.2	17306.5	12835	11547.3	362.7	51250.6	43928.1	2524	4742.6	3296.9	40208.6	15611.7	5076.5	1873.8	11773.8
93	26	1	2473.3	1124	1263.3	65359.9	428.5	499.4	663.1	581.5	6977.1	6812.2	8870.5	6400.6	2351.5	10699.3	5361	1835.5	20899.4	479.7	1465.3	1898.1	548.7	1095.2	875.3	28350	19763.2	2115.1	355.3	1552.3	41353	1655.9	1941	6821.2	9056.2	33000.1	6699.7	9445.6	333.5	43194.3	44938.5	2364.7	6740.7	2635.5	29091.9	11706	8114.9	1867.3	12395.4
93	31.1	1	2402.4	1080.9	1360.8	74871.9	429.6	472.1	645.1	632.2	6977.1	7445.3	8670	8939.1	2224.2	11728.7	5913.7	1946	22427.7	482.4	1504.1	1898.1	564	1107.9	813.8	33029.5	18958.7	1702.8	329.6	1565.1	44363.8	1798.9	2049.6	6302.5	9714.2	22911.5	7029.8	10689.5	298.2	45742.1	51403.4	2678.6	4584.2	2381.4	23899.9	10765.3	11581.8	1952.2	12810.3
93	33.1	1	4210.6	1163	1254	74357.7	430.2	532.3	664	632	6977.1	7888.9	8652	6575.4	2053.8	12234.9	5967.8	1851.2	23561.3	511.8	1471.2	1898.1	550.1	1052.5	868.5	34199	18160.1	1385.8	321.5	1290.9	45997.8	1686.8	1929.9	6337.9	9726.2	22764.7	4791.5	11118.4	362.3	49138	48218.9	2316.2	4639.9	2475.5	39431.2	12886.3	14805	1930.7	13737.9
94	12.4	1	2918.8	1296	1865	49583.2	461.1	515.9	327.2	561.2	3130.7	4098.6	9402.8	4302.5	1833.7	10469.2	2757.5	1480.9	9973.2	383.6	1149.4	446.6	666.4	1203.1	1075.2	43774.3	19401.4	2610.1	338.3	654.6	30288.6	1472.7	1327.7	5142.7	7338.7	65656.5	5704.7	9655.8	424.9	61472.3	18620.6	2346.6	26327.1	914.4	35163	18041.4	4338.1	1533.7	12701.9
94	21	1	941.4	1426.1	1571.4	55438.9	372.6	525.3	207.3	485.7	2711	5564.1	9049.9	4675	1525.6	10946	2999.4	1283.6	11310.9	306	1065.7	416.4	566.2	1073.9	1045.4	42869.8	17326.3	1828.9	253	484.7	39949.1	1449.7	1105.7	5286.5	7663.2	51303.2	11038.3	10824	392.5	60136.5	28368.9	2479.2	34332.3	723.4	29448.7	12344.4	11026.4	1442	15099.5
94	25	1	1218.8	1437.6	1352.5	52506	493.4	544.7	871.9	540.4	6462.2	5436.8	9484.3	3873.1	1952.8	10178.8	2419.9	2065.4	9151.5	279.3	980.1	381	488.3	1067.1	817	41283.3	13341.6	3160.5	285.8	569.5	33193.4	6062.2	1642	4678.3	7122.5	68587.9	11317.8	8195.3	357	58466.1	30134.1	2526.4	21805.5	870.2	36526.1	10607.6	10768.2	1408	12089.5
94	29	1	948.6	1458.7	1356.7	77920.6	423.2	600.4	404.7	545.4	4209.9	7622.1	9122.5	7116.2	1292.9	13226.2	3417.8	1710.4	11901.1	299.8	1111.1	374.9	502.3	1008.7	966.5	43398.8	15657.5	1501.5	240.5	517.9	42722.7	6062.2	1389.2	5052.9	8716.7	36541.7	11938.2	13469.8	394.6	61444	31699.2	2183.2	25613.3	770.6	24869.6	11595.2	17076.5	1352.1	14583.2
94	35.1	1	658.8	1305.9	1541.7	63178.6	401.8	474.6	216.3	654	3545.2	9132.2	8110.6	7243.7	1406.4	15753.5	3298.4	1504.9	11485	299.5	1096.4	382.6	541.9	1024.5	931.8	43121.6	12362.9	2166.3	253.7	555.6	38838.8	4006.9	1330	4434	8608.3	38215	10488.6	11537.8	358.5	57364.3	29976.7	3216.3	23660.3	730.8	27686.2	9092.9	17052.4	1605.7	14095
95	11.3	1	889.5	1447.5	1746.3	65938.7	275.9	669.7	205.1	496.4	2352	4292.6	8800.2	5211.8	1207.4	8502.7	3542.7	1264.5	9599.5	330	1182.7	419.2	554.1	1120.7	439.2	42120.4	28879.5	1014.1	270.5	621.2	42565.6	1252.3	1110.4	5868.7	7120.3	36363.1	11477.6	13153.6	406	54880.4	17683.3	2040.8	11473.9	628.8	23939.8	15049.4	4897.1	1160.8	12771.1
95	20.7	1	861.9	1121.6	1648.3	68220.3	324.4	798.7	210.9	513.8	2987.5	5225.1	9875.8	10496.1	1307.7	9227.9	4242.7	1607.7	13098.3	335.8	1581.4	418.7	584.7	1327.7	372.6	44333.8	24481.3	1129.3	252.3	743.9	42707	1605.7	1384.6	6578.3	7410.7	34196.3	11758.5	15978.7	360.8	56827.2	30966.4	1975.3	5907.7	574.3	23157.9	12901	19356.2	1317	13753.6
95	25.7	1	1577.4	1089	1505.9	57095.8	304.3	488.3	176.7	504.3	2095.2	6115.8	10146	8850	817	10329.5	4180.3	1137.6	12723.7	278.1	1264.8	409.1	524.8	1118.5	373.1	48238.3	21593.5	680.9	252.6	430.3	39241.2	1232.4	995.8	6752.7	7888.9	27035.9	8917.9	15224.1	344	59392.5	34439	2127.2	8512.2	437.6	13188.5	13584.4	24824.9	1355.1	14774.8
95	29.7	1	1049.7	1256.3	1544.7	58874.4	435.6	455.2	187.7	762.5	2086.1	7903.4	9886.6	17080.7	875	11450.2	4787.9	1244.2	12484.4	289.6	1390.1	395.1	496.2	1174.2	380.3	46396.7	21054.6	788.4	242.5	376.3	40756.6	1347.3	1069.8	6826.6	7558.6	28179.3	11072.2	16417.1	390.2	56135.6	34513.1	2196.7	8269	436.4	14232.8	12285.8	27385.4	1393.5	14879.9
95	32.7	1	1768.6	1161.6	1496.8	78262.2	371.6	518.7	188.8	810.8	2130.6	8408.9	9853.7	13596	852.8	12221.5	4459.6	1225.9	11843	284.4	1378.8	399.8	483.7	1111.9	365.3	53112	21192.9	885.9	240.6	372.5	51205.6	1279.7	1137.8	6915.6	7832	32722.5	9741.1	17832.3	373.9	68358.6	50540.1	1807.1	5462.4	435.8	6574.2	11309.2	33589.7	1445.6	15104.4
96	14.1	1	6093.4	1570.3	1771.7	40787.8	440.5	376.5	182.9	555.9	3751.3	3726.4	10204.7	2760.3	2007	8233.7	2505.4	1635.4	10661.8	351.5	1248.3	447.5	626.1	1209.9	482.5	52296.7	18895.6	3554.9	339.9	729.2	31739.8	1182.1	1263.5	6092.3	6234.2	91140.4	7208.3	8003.8	369.5	62824.1	12196.3	2816.4	24439.7	913.9	16366.1	20004	9656.4	1397.8	12896.1
96	18.1	1	5745.6	1693.3	1571.4	48245.8	370	394.4	177.9	539.3	3284.1	4143.2	10391.7	4977.4	1414.4	9210.3	3221.3	1909.8	12992.9	322.3	1310.5	450.5	573.2	1031.2	412.1	45703.8	20981.2	2049.4	258.9	488.5	39223.3	1283.9	1114.4	6707.5	7717.2	52250.6	9888.9	10238.1	460.4	60858.7	14179.9	2500.1	25371.8	754.6	31026	23655.2	17192.7	1390.3	15253.1
96	27.1	1	7210.7	1436.9	1596.1	49855.1	316.2	333.9	183.5	471.9	3591.8	4782.4	10713.7	5034.1	1448.6	8861.6	3221.7	1627.4	13104.8	325.9	1244.2	435.2	568.9	1010.2	423.6	47803	16801.8	2580.5	255.2	558.5	41782.2	1191.9	1127.3	6505.8	7186.8	76064.1	11102.3	12395.4	427.9	68948.1	16593.5	1999.7	25960.6	737.9	29228	17031.4	20540.1	1327.6	14904.2
96	30.1	1	6829.7	1502.7	1400.4	45191.5	338.1	316.8	177.6	506.7	3420.8	6198.9	10532.6	4884	1452.6	8862.8	3481	1712.8	14082.5	290.4	1354.8	449.9	540.6	1127.3	380.7	43810.3	15767.6	2586	257.7	487.9	40073.7	1225.3	1087	7031.5	6920.9	59999.3	9065.9	10805.6	461.4	52206.7	19103.1	2700.2	23480.1	692.9	36353.6	13614.9	22029	1359.1	14990.5
96	34.1	1	8568.4	1645.2	1549.4	44962.7	387.5	350.6	180.1	565.2	3379.7	5827.1	11104.3	5617.8	1283.2	9416.1	3505.1	1702.1	13396.8	335.4	1344.9	444.2	592.2	1086.8	428.1	45614.7	14704.3	2130.6	260.4	549.1	38604.1	1244.9	1129.2	6193.8	6567.5	53398.1	11717	12027.1	468.4	57958.2	19996.6	3022.3	22653.7	728.4	20095.7	15152.4	22342.6	1255.2	15562.7
97	12.1	1	3293.2	1404.8	1717.1	46944	363.6	426.7	217.1	588.8	2802.3	3827.9	8424.9	6370.7	1178	9233	2971.8	1189	12789.8	338.3	1178	429.9	603.3	1486.3	447.6	47444.2	23842.1	1902.9	308.2	614.7	26383	1151	1169.6	6883.4	6513.9	53981.2	11199.2	9764.2	392.6	51697.3	16223.2	3340.9	23340.2	828.6	14658.5	18951.1	3625.1	1161.7	13939
97	21.4	1	2622.3	1519.2	1833.7	54468.2	335.6	531.6	206.2	567.7	2152.8	4666.5	8895.1	7576.4	900.5	9705	3164.2	1024	14224.7	294.8	1082.1	418	543.6	1364.9	390.2	50317.9	21521.9	1582.9	259.3	440.4	40064.1	1099.4	1084.5	6999.9	7491.2	40582.8	11627.2	10594.1	408.2	54332.8	18307.5	2604.7	34378.3	703.7	14153	13988.7	11657.5	1117.4	16264.1
97	25.4	1	2391.5	1262	1570.4	48248.2	327.6	525.4	203.4	547.4	2631.5	5109.6	8023.3	6996.4	895.4	9526.7	3664.8	1205.7	15319.1	313.3	1210.5	449.3	544.5	1535.8	415.6	52826.8	22766.8	1100.8	268.1	424.7	48085.5	1278.7	1101.5	7223.2	7203.7	45177.3	11609.5	13533.8	428	58004.9	24355.2	2612.4	49094.1	639.1	27228.7	14993.5	17174.7	1135.1	17553.9
97	29.4	1	1766.4	1343.6	1709.2	49913.2	337.4	677.6	208.7	597.9	2320.1	4959.2	8348.6	8948.8	809.9	9577.6	3736.7	1192.3	16334.6	289.8	1166.5	422.7	531.2	1381.4	377.9	53509.2	20476.4	1276.6	233.1	370.2	48494.6	1290.9	1061	6152.4	6835	33642.6	11755	13488.4	466.3	53599.7	19278.2	3072.5	38742.3	583.7	33773.8	13707.1	18277.7	1165	17189.8
97	35.4	1	1781	1294.7	1565.5	48862.2	319.6	692	203.8	629.4	2234.6	5899.3	8385.1	10937.7	735	8946.2	4031.6	1125.3	17028.2	299.8	1162.5	429.5	505.2	1423.2	364.5	58001.2	21292.4	1008.9	236.9	355.2	59160.1	1236.9	1011.3	6666.2	6241.3	31822.1	10811.3	15054.6	454.7	56265.5	28198.3	3374.1	49002.4	539.9	14662.2	11433.6	22318.5	1127	19671.5
98	11	1	1245.3	1453.3	1730.1	44713	352.8	354	176.5	617.2	3444.1	4855.8	7831.6	5454.3	1293.4	12212.4	3032.3	1259.5	9696.8	342.7	1135	380.7	575.8	1020.1	396.3	33022.6	31165.4	1656.3	307.2	804.4	32757.8	1310.8	1231.5	6748	5521.9	59422.5	6478.4	12169.5	433.6	51924.4	45501.8	2421.4	11014.5	714.6	8697.4	13625	3008.7	1446.7	12531.4
98	18.9	1	1245.4	1390.9	1617.7	61477.4	360.9	458.9	165.8	799.7	3132	6256.1	8515.5	5749.4	1037.3	13989	3486.3	1272.3	14077.2	323.9	1193.7	373.4	532.6	1064.8	366.3	34998.8	30851.2	1302.7	286	651	35489.4	1415.7	1272.3	7614.5	6621.6	43465.6	5526.9	13481.7	381.1	57190.5	61723	2892.5	8557.5	718.4	8608.6	14077.6	3783.9	1732.4	14625
98	26.9	1	551.1	1250.6	1675.6	61613.8	368.6	510	172.1	809.7	2225.2	8138	8355.8	5243.5	771.6	15948.7	3636.3	1156.9	16124	310.1	1212.8	402.7	564.2	1028.7	392.6	37503.5	25067.1	1010.2	271.8	394	38085.9	1247.9	1064.9	7875.3	8617.2	27058.9	8087.1	12034.4	444.8	49300.9	55304.7	3590	11259.2	771.1	5080.8	13630.5	11241.2	1726.9	17215.7
98	29.9	1	789.3	970.5	1845	61845.3	293.1	591.2	171.6	889.3	2775.2	8443.8	7408.1	5591.3	1067.1	14729.1	3478.2	1242.4	15702.4	326.2	1163.1	386.4	564.9	1011.3	398.1	40061.6	20650	1286.6	265.3	562.6	42824.1	1363.2	1244.4	6926.5	7892.9	35988.6	8011.1	11716.1	409.6	49482.1	39962.5	3246.4	22220.9	754	8402.9	13287.1	10267	1744.6	14555.5
98	33.9	1	772.8	1992.9	1571.6	64834.3	862.5	596.7	162.5	1244.7	2282.6	9877.6	7683.8	10043.2	736.8	14560.5	3917.9	1200.6	16242.7	289.8	1168.1	406.4	513.4	998.5	410.6	39187.9	19543.6	816.5	243.2	373.5	41455	1315.7	1129.7	7139.4	7965	20130.7	8142.8	12978.1	426.8	47277.8	46405.8	3402.8	17031.5	740.2	7028.4	12257.7	9840.2	1658.2	17215.2
99	16.9	0	1823.7	1853.7	1676.2	62068.8	280.2	641.1	228.2	589.8	2430.8	5398.7	10275.2	5947.1	966.9	10978.7	3556	1311.4	13277.1	319.4	1209.4	708.8	531	1102.9	422.7	39435.4	27917.3	1475.9	265.9	474.7	49082.8	1311.4	1184.2	6836.6	6468.3	52273.6	10420.9	13154.3	388.5	60731.4	34342	2564.3	14324.9	600.5	10321.6	8239.3	15642.6	1455.4	14901.7
99	24.7	0	1912.8	2416.4	1904.7	50416.7	808	623.4	226	1116	2562.8	5774.1	9082.5	8280	1093.1	10858.4	3920	1293.2	12761.1	315.4	1267.8	672.2	577	1189.3	435.8	34947.1	24639.2	1543.9	257.8	490.7	41457.7	1251.9	1191.1	6789.1	6475.3	55592.8	12344.1	15686.8	393.5	46505.5	31792.7	2725.4	18118.9	590.7	6903.9	7126.3	31393.6	1416.7	14315.9
99	29.9	0	1803.2	1327.8	1640.6	74261.4	248	704.8	215.5	535.5	2157	6382.6	10014.7	10303.4	836	11169.2	4130.1	1400.3	14237.4	278.7	1260.6	774.5	473.8	1107.2	363.5	37677.2	22757.8	1243.5	212.9	372.8	54884.8	1440.5	1263	5886.4	6644.5	42236.8	8749.6	15626.7	368.2	65658.6	57281.9	2884.1	10182.2	480.8	11084.4	6855.8	43341.3	1355.9	16399
99	33.7	0	853.6	1456.5	1581	71943.7	279.3	656.4	216.7	692.4	2160.7	7056.7	9386.5	15296.5	755.4	11444.3	4622.6	1502.1	13945.6	262.8	1376	836.7	464.8	1195.7	334.6	37115.4	22134.3	842.5	237.2	332.8	61488.9	1500.8	1327.6	6481.7	7170.9	31810.8	10536.4	18034.8	383.9	64347.3	70693.3	3127.2	4169.1	429.4	6955	6481.7	56156.5	1440.8	16953.6
100	8.3	0	1582.9	1675.5	1779.2	43784.5	353	518.3	222.5	612.2	3747.6	4541.8	10441.8	7464.4	1501.8	10808.1	3275	1609.7	12566.3	427.4	1433.5	456.6	656.9	1312.1	459.4	48676.9	28912.2	2498.6	307.7	963.9	26612.6	1537	1541.1	6242.4	7418.6	66351.8	11948.1	11811.2	433	55460.2	20075.2	3150.9	5653.6	934	47520.2	20460	4856.7	1683.9	11317
100	18.7	0	804.4	2312.2	1643.9	55778.9	819	595.9	222.8	1007.5	3332.7	6238.4	8896.5	7706.8	1491.6	11341	3289.6	1426	18342.6	364.7	1329.7	398.2	609	1159.2	403.4	38921.5	20151.4	2469.6	271.8	829.7	32343.6	1458.8	1431.8	5392.9	8157.4	59242.8	9789.9	11625.1	293.4	53617.3	24752.6	3216.8	13599.3	719.5	55402.5	11448.6	10346.4	1679.7	12285.3
100	26.1	0	505.3	1684.3	1513.7	59736	450.2	338.3	244.9	716.8	2102.5	9582.6	10407.6	7553.8	840.9	13874.4	4070.6	1276.9	23878.7	308.3	1347.3	406.1	532.2	1057.9	386.1	50755.8	17689.5	941.3	234.2	418.8	34968.6	1302.7	1167.9	5323.5	10525.6	27125.7	14027.7	13308.5	332.8	63226	33150.6	2858.7	24605.2	667	59561.1	12011.4	16208.3	1759.6	13709.6
100	30.1	0	464.5	1969.9	1562.7	63180.1	532.7	383.6	230.6	818.8	2166.5	12428.7	9328.7	7277.1	808.7	15377.3	4042.3	1365.5	21803.8	326	1437	420.6	526.1	1087.7	398.1	55535.4	17238.4	897.7	243	394.8	38722	1443.9	1232.2	5296.1	10640.1	27888.8	13535.6	12844.9	352	58061.7	35769	3644.4	21265.1	773.5	73804.7	11876.6	20024.2	1902	14813.1
100	34.1	0	523.3	1470.1	1607.7	60433.5	454.2	393.3	231.2	740.4	2171.5	10972.9	8093.4	11457.6	944	15231.9	4422.4	1473.7	22425.1	318.5	1635.5	410.5	539.1	1114.2	396.3	45484.8	14929.7	1088.3	224.2	405.8	39284.3	1525.5	1260.7	4519.5	9870.4	31484.8	15185	12683.1	324.4	53815.3	37368.1	3962.4	32928	639	60105.2	11397.1	22902	1881.1	14980.8
101	11.1	0	2882.1	1529.3	1515.4	42776.5	306.9	831.5	241.9	415	6977.1	7574.8	9552.8	10010.1	4081.5	6110.1	2164.9	7531.9	8509.9	261.8	2172.8	391.2	475.4	1418.4	2197.3	34111.7	42229.8	9581.9	875.1	2336.5	50366.7	6062.2	4888.7	11177.4	13402.6	74352.7	50437.1	27544.2	388.7	56221.8	16797.3	3354.6	20347.5	810	20238.9	14213.9	4468.2	2347.4	9767.7
101	19	0	3278.9	1603.3	1592	48245	347.3	1083.7	260	458.8	6977.1	8850.1	9132.5	12117.8	4081.5	7380.7	3085.9	7531.9	12169.4	297.5	2361.2	416.7	538.5	1311.1	2197.3	28685.9	37825.4	9581.9	875.1	2336.5	47305.5	6062.2	4888.7	11177.4	16104.2	47082.3	50437.1	27544.2	434.9	45455.8	17225.3	2211.2	19053	850	31733.8	13310.1	13568.4	2326.3	10771.9
101	27.6	0	1755.6	1547.1	1411.1	42956.7	453.9	856.3	240.1	674.5	6977.1	9005.9	8130.3	11519.9	4081.5	8502.7	2789.5	7531.9	12144.3	299	2194.7	384	543.2	1226.9	2197.3	34635.9	33718	9581.9	875.1	2336.5	47009.5	6062.2	4888.7	11177.4	14947.8	45634.2	50437.1	27544.2	362.2	46061.5	21485.3	3773.6	20898.3	828.4	31975	10540.1	20806.8	2107.4	10996.7
101	29.9	0	2373.3	1596.9	1426.7	47768.7	448.2	1054.1	267.9	664.2	6977.1	11390	8818.4	14048.9	4081.5	9277.3	3356.6	7531.9	14119.7	330.3	2614.3	487.9	560.7	1445.6	2197.3	34739.9	41157.8	9581.9	875.1	2336.5	46253.2	6062.2	4888.7	11177.4	17694.9	51343.5	50437.1	27544.2	463.4	44687.1	24520.5	3270.7	20631.4	956.1	46769.4	12510.8	22681.7	2127.3	11620.6
101	33.9	0	1897	1423.6	1397.5	60750.7	395.9	965.8	241.9	641.9	6977.1	11120.1	8455.8	12924.6	4081.5	9441.2	3264.1	7531.9	13263.3	287.2	2340.6	385.1	503.4	1267.7	2197.3	39003.7	38983.6	8853.3	875.1	2336.5	56277.9	6062.2	4888.7	11177.4	16626.6	48180.7	50437.1	27544.2	401.4	52551.7	36195.4	3655	25124	777.1	43151	10784.2	23414.7	1910	11567
101	37.9	0	1886	2339	1455.3	49745.2	1284	868.4	249.7	1165.3	6977.1	11396.3	8503.1	19369.5	4081.5	10844.8	3758	7531.9	13012.6	281.2	2492.8	390.7	530	1198.9	2197.3	26345.3	35824.9	9581.9	875.1	2336.5	47291.8	6062.2	4888.7	11177.4	18337	28386.7	50437.1	27544.2	390.7	36125.3	27054	2159.4	18590.6	761.3	26807.8	11374.4	22759.3	1788.5	11742
102	9.1	0	2134.7	1556.2	1863.1	36716.5	370.7	492.4	227.2	560.2	2781.2	4283.9	8441.1	5362.5	1640.6	8074.6	2994.1	1293.2	11113.4	344.4	1246.2	433	564.6	1169	1251.4	46420.2	25480.3	5426.1	360.6	616.7	33204	1181.2	1258.5	4494.1	5163.3	63825.3	9334	11587.3	432	58540.6	13418.9	2280.6	19261.6	690.3	14025.5	18827.2	3113.3	1229.7	12929.7
102	21.7	0	9175.1	1777.7	1625.3	47020.8	375.3	408.6	232.1	727.2	2347.3	4654.3	8712.9	3357.9	1259.2	10484.5	3751.9	1319.2	17779.4	306	1402.2	455.8	549.3	1206.4	1390.4	48015.8	24209.5	2497.6	289.5	405.8	44016.9	1301.4	1193.5	4703.7	6639.3	38367.1	8954	15012.9	380.9	62976.3	23904.9	3017.4	26127.6	636.9	28724.3	18777.4	12069.6	1447.4	15558.8
102	26.7	0	7045	1472.6	1699.3	44085.9	328.7	342	223.2	632.7	2488.4	4927	8594.7	5175.6	1545.5	9983.2	3828.8	1282.1	15773.5	324.8	1329.1	441.2	554.9	1207.4	1296.8	42417.6	20323.2	2751.1	277.8	477.1	36930.1	1272.6	1152	4714.2	6704.8	42306.2	11019.6	14319.3	359.9	54782.2	25334.5	2524.5	25403	516.5	13715.4	14997.4	11777.5	1297.8	13904.2
102	29.7	0	7815.6	1647.2	1670.6	49188.7	477.9	348.4	218.7	777.6	2494.5	5742	7932.6	4354.9	1227.3	11158.9	4286.1	1218.8	18201.4	296.5	1373.4	440.2	511.2	1200.2	1377.9	42593.6	21897.7	1967.4	279.2	401.8	38803.3	1235.9	1101.9	5163.3	7123.5	39273.8	8599	15387.6	394	54238.7	30505.1	2448.7	32595.5	525.4	24425.5	15353.1	14119.9	1337.6	14826.3
102	33.7	0	8554.6	1475.8	1683.5	48352.7	396	367	231.6	782.3	2460.7	6393.9	9711.9	6168.1	1559.8	11890.6	4462.7	1360.1	16860.2	323.2	1592.3	470.5	589.7	1241.4	1341.8	44496.3	20082	2446.8	282.9	461.5	36480.9	1364.7	1291.2	4946.3	7584.2	35376.7	8655.5	14957.5	408.8	52253.8	31798.7	3059.9	26906.6	523	27706	15515.9	23821.7	1456.2	15088.3
103	10	0	5733.9	1309.3	1592.5	44542.5	377.8	416.2	235	569.1	3125.2	3450.7	9012.9	5177.6	1675.7	8939.9	3522.8	1457.4	8868.5	328.8	1302.7	508.8	537.7	1415.4	429.5	48826.3	31277.3	1329.1	293.8	576.1	34128.7	1286.4	1296.7	5873.2	8656.2	84967.4	5238.8	9576.6	2343.6	64694.7	17757.8	3180.5	11323.5	568.6	55994.1	16272.9	6035.5	1516.1	12313
103	18.7	0	2433	1504.3	1543.4	49301.8	382.5	519.2	215.5	556	2249.3	6221.4	9816.5	10801.7	1137.2	9471.4	3269.4	1154	9956.4	311.6	1172.6	430.7	530	1058.9	406.2	44954.6	26244.3	984.5	245.9	454.2	41176.6	1096.3	1044.6	5819.6	9205.5	37292.7	7643.4	11012.1	3399.1	55182.5	20961.1	3019.9	14109.1	644.9	14311	11030.4	15516.3	1338.5	13684.8
103	26.9	0	3723.6	1530.2	1406.1	48768.3	321.2	628.4	195.2	520.1	2293.8	8859.1	10721.1	9559.7	966.7	9183.4	3887.2	1259.3	11181.1	290	1349	427.5	469.9	978.9	367.5	56356.3	25179.1	780.3	234.2	380	40163.1	1265.6	1085	6233.6	9031.8	30869.8	7032.5	13700.8	3465.2	61065.5	22284.3	2281.9	12737.1	616	24340.6	9153.7	28703.7	1434.9	14405.4
103	30.9	0	2163.4	1283.1	1506.6	55357	321.9	574.7	204.2	632.9	2083.1	11681.8	10150.7	8664.3	840.9	11844.7	4070.7	1197	13305.3	306.6	1287.9	437.3	495.4	1083.4	381.9	50133.2	29348.2	671.9	222.2	369.9	47040.2	1246.3	1057	7045.8	10471.2	22810.9	6433.2	14448.6	3548.2	62952.7	28951	3280	26497.4	597.5	8673.1	9227.2	27418.1	1530.1	15048.4
103	34.9	0	2320.3	1192.1	1582.5	49036.9	297.4	543.1	203.3	605.5	2712.5	10593.6	9829.2	11771.8	1334.6	10027	3802.2	1333.6	10807.9	322.9	1448.8	419.7	540	1053.5	368.4	49584.3	23706.9	1085	227.2	572.5	37673	1326.8	1188.8	6068.8	8806.1	44111.1	8481	13823.5	2655.9	63161.2	22645.7	2258.2	15783.1	583.9	25489.5	9442.3	26208.1	1392.9	13977.7
103	39.9	0	1900.1	1366.9	1696.2	54738	409.6	697.2	224.4	858.9	2414.2	12044.9	8879.5	14146.8	1092	11709.2	5090.6	1738.7	12541.8	312.5	1500.2	436.6	528.6	1235.8	390.5	49050	23584.6	1089.7	222.2	404.1	44856.1	1539.7	1319.3	6596.3	10403.1	26968.2	13445.2	18408	2711.3	55165	31162.7	3677.3	22116.3	620.4	18407.7	13336.4	30580.5	1566.2	16016.3
104	13.7	0	1280.9	1190	1478.6	63060	305.9	685.4	168.9	508.5	2656.6	5045.4	10590.6	6414	975.5	9030.8	3875.8	1539.6	9272.8	353.1	1317.3	415	541.7	1446.9	423.1	46713	27475.2	1573.8	297.2	568.8	27016.7	1509.9	1281.1	4753.6	5059.2	46764.9	10939	15608.7	361.2	51187.6	44063.3	2270	1936.8	733.9	23238.5	14293	8277.3	1314	12677.3
104	19.4	0	2121.8	1474.8	1722.3	59964.5	442.8	649.5	176.7	616.8	2962.4	4414.4	8826.2	7683.5	1138.8	9013.9	3549.5	1615.4	8798.8	324.8	1336.1	405.8	534.8	1279.2	449.5	34618.4	21156.7	1790.9	286.3	516.8	33394.1	1548.3	1458.9	4351.1	4750.3	76554.9	10285.9	14582.1	337.2	44269.8	41642.9	1351.1	6236.2	724.2	30937.1	14584.9	13559.2	1408.9	12033.7
105	11.6	0	1233.6	1045.8	1441.3	49327	290.1	464.5	172.8	473.5	2891.3	5581.4	9420	3984.5	1451.4	10862.2	3719.4	3190.6	16068.6	343.1	1685.9	494.2	558.7	1129.5	448.9	51517.6	22334.9	1767.2	274.1	539.9	33390.2	1670.5	1256.5	6652.1	8272.3	62994.6	8495.5	13251.5	390.3	82329.1	16362.8	2781	32872	838	32232.8	15751.4	4682.5	1203.5	14508.4
105	20.3	0	1584.8	1286.4	1571.2	65935.9	385.6	319.3	242.7	575.7	1713.9	8365.6	9554.1	4266.4	1170.4	14657.4	1427.9	3382.4	21658.9	305.4	1231.3	429.5	535.3	659.7	528.4	49389.3	15465.1	1445.7	236.2	464.1	44176.9	1334.9	1268	7032	9822.9	46403.1	8644.1	4709.4	343.7	80282.7	26521.3	2642.6	32705.9	823.2	23215.5	14053.9	10828.4	1419.4	18575.2
105	24.3	0	1524.5	1201.4	1525.5	54374.4	328.5	387.5	187.2	551.7	2511.6	8509.6	9413.5	6837.6	1042.1	12949.8	3971.7	3549.5	19837.5	344.4	1881.4	485.5	561.7	1084.8	451.8	44804	19702.6	1259.8	270.7	468	39718.6	1619.4	1319.4	6511.4	8617.9	37277.7	6433.2	13186.8	350.8	68798.7	25402	2705.5	33121.2	678.2	40647.5	11551	11515.6	1467.8	15553.3
105	30.6	0	863.9	1293.2	1500.8	50529.4	429.3	374.1	174.3	621.8	2361.6	9292.8	10954.9	8241.3	964.8	13718.7	3732.4	3098.9	20109	307	1694.6	454	547.8	1029.3	404.4	45062.5	17359.6	1177.9	227.9	427.5	33400.5	1377.4	1077.6	5983.1	8751.9	31463.2	7099	13079.9	369.1	65519.1	29913.9	3965.6	26813.7	631.9	50646.8	11201.5	13372.7	1394.9	15403
105	34.6	0	1549.5	960.8	1472.3	48475.6	370.2	439	181.2	624.2	1936.2	9938.4	8840.5	2670.5	1030.5	14370.7	2391	3449.5	19047.5	317.1	1638.9	467.7	570.2	986.4	462.9	48016.9	7183.2	1211.5	238.1	433.5	43888.1	1406.3	1289.5	5848.2	8561.2	36271.4	7105.4	4955.8	379.4	71761	33350.7	2874.1	35299.7	776.1	47006.9	9637.3	17538	1391.7	15818.3
105	38.4	0	895.9	1036.9	1426.6	56286.6	311.5	460.1	166.9	542.8	2508.5	8575.6	9142.1	8518.5	1127.1	12833.5	4400.1	2708.5	18422.4	304	1687.2	449.3	549.2	1064.8	426.6	45858.8	18172.5	1586.8	224	441.7	47591.7	1472.6	1160.8	6060.7	8294.2	45813.8	9505.9	17587.5	375.6	65374.1	33396.4	2790.7	29124.9	631.8	23257.7	8013.8	16363.5	1305.4	16626.6
106	12.9	1	1669.8	1336.2	1667.2	50455.4	370.2	342.4	225.7	404.3	2589.2	4306.5	9710	3270.9	1421	7406.4	3161.4	1348.2	12164.8	352.4	1196.9	495	585.8	1227.9	429	50252.5	18731.7	2623.2	282.8	482.7	42201.3	1175.5	1215.1	5515.9	8352.6	61844.2	8479.8	10105.9	398.5	69667.7	13057.3	3389.7	28914.9	1040.8	92534	15678.2	3923.7	1274.8	15433.5
106	20.3	1	1523.4	1432	1662.6	71446.5	328.2	650.7	235.8	453.8	2365	6234.2	10914.1	3729.6	950.8	8858.5	4202.8	1218.2	18465.5	318.7	1212.1	492	614	1187.9	401.6	47780	21776.2	1523.2	260.7	401.2	48893.2	1228.6	1108.4	7995.1	12532.2	43825	12534	13824	403.8	66263.1	32373.1	2826.7	41123.2	822.7	47759.4	11533.8	9960.6	1409.5	21148.6
106	26.3	1	1968.9	1414.8	1650.6	60355	341.5	546.1	194.1	409.2	2268	5505.8	11404.3	3115	930.9	8101.2	3475.9	1113.9	14727.8	323.9	1228	431.9	621.9	1047.8	409.4	51193.4	15661.4	1459.3	255.1	446.8	43513.5	1091.8	1076.8	5921.9	10981.1	49068.8	12654.9	10198.8	372.1	70636.5	26330.5	2196	29675	744.6	38467.3	8641.3	10240.5	1150.9	17794.1
106	30	1	1564.5	1214.4	1625.3	64586.9	256.9	759.9	194.7	373.9	2022.5	6654.4	10234.2	4499.3	794	8449.9	4162.1	1157.6	15895.5	317.3	1389	428.1	611.1	1128	379	49115.6	17256.8	1136.7	243.5	426.9	49311.2	1157.8	1053	6038	11243.6	43586.4	10954.2	12794.7	353.5	69469.5	30394.1	2886.9	36473.3	691.2	45678.3	8996.1	11026.8	1261.3	18262.8
106	34.3	1	1889.2	1251.9	1603.7	61696.9	367.2	683.6	186.4	475.7	2441.4	5741.7	9431.1	3700	959.2	7745.9	3740.9	1169.7	14690.6	313.3	1226.7	409.8	605.3	1001.1	398.8	52695.8	15380.2	1431.5	232.4	490.3	42405	1133	1122.5	5792.8	10785.8	49744	10514.5	13261	362.8	67903.2	35037.8	1987	30704.7	760.3	36756.4	7556	11498	1228.1	18906.6
107	11.3	1	669.1	1088.1	1809.6	55920.8	346.5	403.7	162.1	560.1	2255.8	4681.7	8484.7	12327.1	990.9	10306.3	3684.1	1228.1	13468.4	310.4	1344.1	386.3	551.6	1141.2	411.9	37900.6	24160.1	1554.5	303.5	546.1	31330.6	1229	1111.1	5814	7312.6	42721	9735.1	15188.8	389.9	52445.7	21765.4	3727.1	9372.5	585.1	10899.5	19915.7	5464.4	1350.7	13154.1
107	19.3	1	971.9	1097.8	1866.9	64435.4	285.9	385.1	176.8	463.8	2511.2	5705.6	9800.3	9286.7	1076.8	10737.1	4532.2	1342.6	19417.5	298.1	1663.4	415.4	521.9	1009.4	382	52966.2	22129.1	1383.7	262.6	457.6	35759.8	1348	1163.1	5697.8	8821.6	44708.7	8935.2	16830.4	387.5	64794	22164.8	2120.2	13075.8	535.8	37209.6	20273.2	11078.5	1458.8	15355.1
107	25.4	1	575.4	1049.9	1941.3	58662.7	275.1	440.9	162.2	537	2935.6	5498.4	7094	14548.1	1289.2	11162.6	3628.6	1349.9	14487.5	338.1	1573.1	369.9	622.5	1072.6	455.3	35107.9	19743.8	2002.3	269.8	601	31000.6	1309	1210.5	4817.1	6859.8	57040	13103.7	14236.4	354.9	47662.6	26952.7	2934.4	16231.7	643.2	32745.6	12952.4	16080.9	1562.7	12524.7
107	29.4	1	692.3	1217.5	1612.4	61139.9	346.7	562.4	164.6	669	2587.3	8161.9	7403.8	18181.5	937	12535.5	4734.7	1460.5	17672.8	290.4	1905	379.3	532.9	1125.4	364	40813.6	21994.1	1329.1	241.7	463.8	37582.1	1504.8	1182.4	5387.1	8950.8	27885.5	10734.8	16386.5	407.5	48697.7	31514.9	3076	19218.1	538	20159.2	15499.3	9687.1	1622.6	14846.9
107	35.4	1	467.5	1068.2	1652.9	62157.1	341.8	525.7	173.3	824.2	2399.2	9604.8	7832.7	26270.4	873.2	13658	5329.4	1392.8	18509	293.2	1947.9	406.9	549.7	1222.7	372.2	44205.6	19649.9	1335	242.2	383.8	45683.7	1474.1	1135	5064.1	10382.8	28105.8	10489	17335.7	400.1	47098.3	37824.5	4528.3	21145.2	494.1	17134.1	12404.4	18019.3	1688.1	15421.8
108	11.7	1	1668.5	2333.6	1397.1	63173.6	854.5	381.2	196.9	1087.7	2560.6	3703.3	9426	4759.4	983.8	9666.3	3619.5	1281.8	11670.7	285.7	1203.8	437	508.9	1101.2	400.6	42035.3	31525.4	1351.5	286.2	484.7	48625.6	1191.6	1107.4	5394.1	7099.7	46606.9	10326.7	14913.4	468.8	60709	19255.1	2564.7	19577.2	609.7	32507.4	14798.8	3793.7	1360.4	14509.4
108	21.7	1	1390.9	1207.4	1356.9	53918.6	319	388.1	169.6	608.1	2867.5	5054.7	9511.2	3662.2	1664.5	10100	3884	2064	13569.8	282.2	1324.1	410.6	504.4	1154.2	426.3	47643	26422.2	1110.2	283.1	652.4	41868.6	2120	1535.6	5504.2	6394.5	35096.4	13175.5	14675	482.4	61810.7	26521.6	2665.8	27466.8	503.1	57718.7	12872.4	6921.7	1537.2	15669.3
108	26.4	1	2558.6	1173.9	1329.5	53261.9	296.7	330.6	180.2	597.5	2339.2	5751.3	9173.6	3997.2	762.7	10044.7	3866.1	1327.7	14195.8	283.5	1200.3	396.1	498.2	1112.7	378.8	53388.9	22331.3	831.5	256.8	378.3	44266.5	1353	1167.7	4797.3	6849.5	26018.4	7123.5	14588.7	506.3	66478.1	27418.4	3091.9	36604	633.3	34353.9	10475.4	8162.1	1404.9	15624.4
108	30	1	3756.5	1089	1352.7	51402.1	293.1	340.5	165.3	530.8	2184.4	5858.4	9604.5	5494.5	758.7	9622.6	3944	1356	14820.8	288.8	1346.6	398.4	490.3	1138.4	367	48347.3	19633	829.1	244.9	368.1	42517.3	1411.1	1179.4	4605.3	7134.3	23695.5	7656	14584.7	497.3	60519.8	29312	3094.6	37117.1	566.9	31777.1	10521.2	9708.5	1238	14715.3
108	34	1	2266.7	2412.6	1339.1	53976.4	999.1	410.9	178.9	1229.7	2247.4	8362.7	8724.7	8371.4	744.9	10891.1	3872.1	1350.9	15387.1	275.5	1267.4	382.7	475.1	1157.8	369.2	44548.3	21768	864.6	253.9	371.2	48815.6	1355.3	1251.7	5442.2	6811.4	22124.4	6583.9	15652.5	507.6	56198.1	37967	2998.4	38487.8	568.2	46191.8	10676.5	12007.6	1448.1	15317.4
109	10.4	0	2089.9	1763.4	1856.5	57247.7	370	378.5	207.5	680.4	2727.3	8144.4	8586.9	4071.9	1083.8	9306.2	3569.3	1245.3	14303.2	354.9	1310.4	385.3	513.3	1068.9	352.4	48100	28810	1625	259.8	706	34236.4	1216.7	1298.8	5846.9	8612	32262.6	6864.7	13422.3	473.4	52866.8	23561.4	2923.1	30501.3	691.9	16024.1	16041.1	2835.6	1216.9	13702.6
109	18.4	0	2304	2070.8	1785.8	67940.7	449.9	543.9	225.3	830.2	2232.7	11135.3	10366.9	4382.5	781.8	11569.8	4372.1	1288.3	21641.2	350.5	1390	418.9	534.4	1118.5	375	42804.9	29899.7	1202	257.6	406.4	39431.4	1247.6	1256.3	7101.4	10739.2	19990.3	9015.5	15552.1	592.8	54453.2	37884.2	2685.7	21611.3	841.6	11467.2	16000.7	7266.1	1599.3	16592.5
110	9.4	0	1593.2	1401.2	3955.9	41664.8	405.3	366.2	231	669.2	2503	4544.9	8861.1	5307.6	1597.7	10641.2	2613.4	1383.1	9628.3	323.1	1141.6	415.9	586.9	989.3	582.3	29064.8	25628.6	1258	331.2	599	24401.4	1481.5	1345.2	5750.5	6826.4	48224.7	8590.3	10357.7	324.4	51629.4	32442.5	2036.5	4965.5	848.8	34227.5	22245.3	3964.7	1370.1	10143.8
110	20.3	0	1890.4	1817	4299.7	61055.7	447.3	484.7	214.4	911.9	2052.5	6353.7	8430.9	5547.7	1450.3	13289.2	3122.4	1234.2	15113.8	311.8	1137.4	443.5	631	1009.6	672.8	35242.3	26973.6	1000.1	262.7	425.7	35865.8	1399.5	1271	7529.6	9007.2	27667.8	7189.9	13921.5	351	50504.9	36696.8	2392.9	11978	899.6	13997	17941	10906.4	1715.7	13780.7
111	26.9	1	3035	1040.7	1525.5	45478.2	424.6	496.9	215.7	727.5	4449.4	4321.3	8932.9	5102.9	1555.5	10883.6	2804.3	1570.8	14179.8	327.8	1115.4	370.9	536.3	1073.2	438.5	43157.5	21122.9	2735.4	305.1	868	31440	2570.5	1677.8	4821.1	4920.2	49551.3	11660.9	10763.3	321.5	56382.5	23277.1	2545.7	24584.8	740.3	34616.1	16612.9	11262.5	1528.7	12548
111	30.9	1	1724.2	1408.5	1266.1	67099.5	270.6	713	232.1	638.4	3852.6	5793.2	8866.5	6092.4	742.4	14033.8	3766.2	1486.2	20317.6	272.5	1105.2	404.2	442.9	1002.3	428.8	57175.6	25524.5	872.3	263.3	489.7	47545.3	3194	1594.2	5699.5	6086.8	13094.2	8803.4	15353.2	370.2	71180.1	31269.3	2710.2	41369.7	756.2	19970.1	14722.2	17955.5	1622.5	16829.5
111	34.9	1	1975.8	1291.8	1344.2	59476	331.7	878.8	225.6	660.7	4089.5	6386	8026.4	6840.7	871.3	15168	3481.5	1414.5	20554.4	266.2	1071.2	396.9	454.5	1020.8	418.6	51439.1	23220.8	1179.4	266.1	530.1	46893	3000.5	1587.8	5753.3	6274.8	27088.5	10218.9	14417.5	362.2	61531.2	32250.2	2894.5	43194.9	860.6	13212.8	14348.1	17596.9	1723.6	15912.2
112	9.1	0	2379.8	1110.1	1721.5	47978.7	481.9	444.5	205	653	3005.5	3974.6	4219.8	4391.7	1542.4	7764.1	1915.5	1223.8	6859.2	338.8	1069.1	405.8	585.3	1246.1	509.7	30993.2	18514.1	1837.1	369.8	672.3	32323.2	1071.7	1265.2	5024.2	6522.4	88803.9	3767.4	6552.2	606.6	50716	24162.8	3043.5	5989.1	779.2	14695.4	15318.7	2810.2	1161.2	9200.9
112	21	0	2038.8	1070.7	1751	52537.9	369.6	490.7	186.4	737.2	2465.6	5646.6	3975.7	6288	1008.6	10999	2856.3	1329.4	10823.7	305.1	1209.6	374.9	648.7	1044.3	518.6	28665	17089.5	947.1	286	509.3	35389.3	1363	1209.1	5181.2	9161.8	38829.4	7425.7	9726.3	560.2	52561.7	24571.8	2938.3	10902.6	823.9	44309.3	15276.1	7079.5	1235.7	12944.3
113	12.3	1	1438.8	1804.2	1529.7	68107.5	360.6	580	182.3	615.8	2604.4	4651.4	9084.1	6984.2	1053.8	13904.1	3818.1	1617.2	14669	294.8	1558.5	458.9	517.4	1105.5	462.7	44616.4	27958.8	1057.5	323.7	463	45673.4	1766.2	1407.2	5627.6	10431.3	40006.8	8717.3	16106.1	428.3	55977.4	30303	2230.8	35133.7	3348.8	18931	27589.3	6557.8	1673.5	14898.9
113	20.3	1	1276.6	1466.8	1491.7	61403.8	335.9	538	177.2	553.8	2736.1	4005.1	9373	6361.1	1069.2	11964.2	3817.5	1452.8	15308.3	307.6	1402.6	414.4	517.1	1106.4	425.6	46469.4	20334.5	1091.2	272.3	445.6	37232.8	1631	1245.1	4553.2	8372.4	43435.4	11096.9	14998.8	416.2	60562.9	20958.4	2025.2	32185.1	3348.8	50010.2	20418.6	18647.4	1487.1	15360.5
113	27.6	1	1048.3	1351.1	1656.7	54675.8	381.6	612	174.9	617	2520.2	5002.8	8709.5	8789.4	985.3	11055	3372	1345.2	14749	308.7	1320	386.5	579.7	1109.9	508.4	51520	16492.6	918.2	298.8	489.5	34622.2	1446.1	1218	3641.2	7808.5	46496.2	14181.7	12582	356.8	55131.3	19435.5	2551.1	31435.7	3348.8	42575.2	15089.8	22857.3	1317	14064.3
113	29.6	1	2590.2	1237.8	1414.5	55788.8	289.4	433.9	185.5	526.7	2849.4	5169	8407.7	6113.1	1351.3	11335.9	3979.6	1463.5	14682.8	306.8	1518.3	426.6	498.7	1166.2	459.8	53098.2	14903.7	983.7	269.5	419.1	37616	1619.5	1272	3652.4	8217.4	61165.6	5859.1	14472.3	398.1	58191.4	22651.2	2160.7	35461	3348.8	46976	15238.2	24702.1	1412.6	14800.2
113	35.3	1	1586.6	1115.8	1432.7	72016.7	316.4	740.1	193.2	667.6	2587.5	5775.9	8239.1	8333.8	808.9	12306	4538.4	1601.4	16820.8	292.6	1670.7	417.6	462.2	1080	400.7	51311	14690.1	891.2	238.2	372.2	52240.6	1741.6	1422.9	3722.3	11054.2	19989.5	9341.8	15858.1	377.9	57592.4	25919	1930.6	45509.3	3348.8	35930.5	15259.5	36862	1311.8	19909.9
114	11.6	1	1870.2	1225.3	1689.6	57405.6	286.6	389.7	179.1	514.4	2478.1	4007.5	10306.9	4504.1	1230.7	9624.9	3706.3	1262.3	10435.5	342.5	1261.2	422.7	562.7	1137.6	427.3	49155.4	20666.3	1340.6	292.7	516.3	35893.7	1176.7	1079.9	5502.1	7955.1	46663.6	14271.5	10944.8	384.8	64136.3	18016.9	2257.3	19282.1	668.7	32307.2	20051.3	3859.9	1266.8	16482.7
114	19.6	1	2530.7	2624.1	1768.2	50516.8	948.3	542.8	181	1157.5	2093.7	4940.1	9557.4	9971.1	1036.7	11276.3	3385.3	1135.6	12106.2	275.7	1192.8	405.6	501.4	1097.9	354.5	37080.9	21044.5	1099.8	271.9	442.9	38080.3	1109.9	1049.5	5762.8	8385.8	36202.3	5425.8	10543.8	405.4	48731.8	22036.2	2759.6	29894.3	528.8	15145.3	15612.6	14794.5	1589.3	15621.3
114	25.6	1	1626.4	1391.6	1787.1	58619.1	351.9	572.6	174.3	651.5	2329.1	6387.9	9788.2	8334	965.6	13399.4	4449	1268	14426.1	275.4	1397.8	438.7	509.9	1076.3	402.1	42235	22491.2	958.7	276.2	447.6	39400.4	1237.7	1082.5	5800.8	9859.5	30986.3	9968.4	13442.8	386.1	54226.1	25953.9	2196.2	38901.6	550.3	27969.2	16946.8	22493	1663.1	17656.1
114	29.6	1	1612.4	1464.2	1535.3	60082.9	273.8	573.4	186.1	670.7	2155.7	7749.7	10052.9	9074.4	711.8	13670.6	4543	1335.3	12909.4	290.9	1396.2	446	492.9	1109.9	372.3	49361.2	21913.9	754.1	230.1	371.3	39594.2	1275.7	1100.2	5475.9	10236.6	16144.4	7259.5	14784.8	411.2	57260.2	29335.9	2586.2	35804.2	462.8	34358.8	16170.5	27358.5	1591.3	17537
114	35.6	1	1406	1280.2	1596.2	62825.1	340.1	582.4	164.8	894.3	2014.2	8484.1	10415.7	7434.8	647.4	14913	4491.9	1264.2	13719	252.9	1369.6	408.6	487.3	1059.2	367.9	48161.8	20733.4	723.3	221.6	346.7	40857.8	1236.2	1043.3	5573.7	9757.4	15795.1	10073.5	15042.2	393.3	60882	39071.5	2464.4	33485.6	510.7	32578	13397.5	26406.5	1646.5	17928.3
115	14.9	1	2093.6	1844.8	2864	35678.5	542.3	777.5	205	627.8	2519.9	6037.8	9428.5	3400.3	1426.7	8301	2409.1	1297.7	12888.2	326.9	2929.1	426.3	636.2	1070.4	1244.8	41988.7	14370.3	1395.2	596.2	660.9	33539.4	1088.3	1337.9	3986.1	12051	66657.1	10782	7488.3	404.2	61179.6	11954.9	3604.3	37016.3	859.2	27497.4	12885.8	9840	2077.7	10632.2
115	18.9	1	3027.7	2319.6	3140.3	47345.4	461.4	954	225.7	584.9	1934.8	8154.2	11253.5	4670.5	1213.1	10530.4	3193.4	1433.3	17442	297.3	3939.8	499.8	616.7	1110.1	1496.1	43167.7	18484.4	1087.2	644.5	479.5	46918.8	1202.4	1366.4	5203.1	16945.1	41152.2	9503.2	10084	499.8	65783.9	17143.6	4086.9	43274.6	817.5	17128.1	14228.1	14041.8	2617.5	13211.9
115	26.9	1	1513.4	1897.6	2921.8	45125.1	457.7	1061.7	210.9	575.1	1842.1	9379.3	10529.9	4613.1	1048.9	11034.4	3279.3	1450.1	17473.6	298.9	4181.4	472.6	608.7	1092.4	1835	40623.7	16098.9	842	755.8	469.2	42842	1174	1430.7	5168.6	14692	26671.2	11788.9	10428.2	461.9	66865.6	22220.8	5064.4	44417.5	817.9	8357.7	10082.9	20929.6	2951.5	12790
115	29.1	1	1817.2	1951.7	2824.8	42533	416.5	951.1	218.7	554.3	1841.7	9708.7	10485.7	4723.8	1040.2	11204.6	3727	1591.1	18115.3	281.1	4464.9	468.9	599.8	1190.8	1729.3	41880.2	16859	856.3	779	440.8	40627.8	1281.1	1517.4	5412.2	15155.6	15916.8	8820.3	10982.2	493.5	60115.2	25240.6	6065.1	39278.2	815.5	15945.4	11002	19755.3	3027.1	12472.4
115	33.1	1	2283.6	1775.2	2862.3	41696.8	511.7	1005.1	242.5	590.7	2218.8	8928.5	11164.8	3795.7	1365.1	11432.8	3789.2	1670.4	17179.2	303.1	3928.6	483.4	619.7	1176.1	1532.1	37827.2	14666.7	1335.2	656.9	480.2	40761.8	1199.8	1477.6	4811.8	13857.2	44634	13381.1	11300.5	498.2	55382.7	26260.3	4792.2	39253.4	848.4	28789.5	10770.9	21495.5	2637.6	12982.3
116	12.1	0	2983.8	1572.7	1944.6	49847.1	467.6	503.5	212.4	651	3304.8	3714.3	8578.9	5567.8	2091.5	8102	3424.2	1395.3	12136.6	366.6	1211.1	397.8	582.8	1159.2	429.6	48155.5	24349.3	2359.8	344	967.5	33691.9	1340.7	1421.2	5742.8	8100.3	63014	7836.1	12339.1	422.4	56570.8	18425.4	2571.5	17564.1	706.8	40508.8	18251	4091.9	1302.1	13968.3
116	21	0	4212.5	1541.5	1773.6	60933.1	353.4	673.6	190.3	511	2435.1	5600.5	8793.2	8400.4	976.9	9326.6	4545.4	1354.8	17707.9	314.6	1223.7	428.2	486.7	1085.4	379.4	48269.7	25632	1065.2	276.1	363.9	44598.9	1407.4	1298.8	7275.2	9838.5	28661.5	7875.3	17851.4	484.9	57510.5	27654.4	2415	28221.8	629.4	56349.4	17177.2	7951.1	1559.8	17589.9
117	21.6	1	2174.6	2637.1	1296.2	60538.3	995.1	417.9	193.2	1040	2884.9	4869.1	9443.4	6299.3	1413.8	8982.5	3991.6	1337.6	14600.9	355.2	1730.6	445.4	550.3	1075.9	405.4	39384.1	22715.6	1214.6	304.5	591.4	36728.4	1693.3	1127.3	4576	10733	33622.6	10532.8	11105.4	342	67836	21630.2	2082.9	36957.9	995.6	32490.9	11319.9	14278	1425.4	15435.2
117	25.6	1	628.7	1355.7	1694	80355.1	370.9	493.5	226.1	435.2	3406.9	6484	10939.5	7207.6	1465	8452	3348	1370.9	14374.1	378	1336.4	425.2	621.4	1144.6	446.1	43876.6	16905.5	1456	295.2	956.1	34011.6	1597.5	1358.7	3634.1	10027	34913.1	12856	10879.8	357.9	69172.2	27967.9	1496.5	15865.5	908.8	13112.9	9464.2	16775.8	1250.2	16108.1
117	31.6	1	872.2	1237.4	1539.8	62069.9	343.7	551.1	202.6	459.5	3651.6	6936.9	10948.1	9218.1	1531.3	9143.9	3518.3	1455.5	12423.2	382.7	1485.9	396.9	589.6	1065.6	384.2	48860	16585.6	1814.9	276.1	1019	33055.6	1774.6	1453	3950	9909.1	26489.8	10135.4	11077	329.7	65870.7	26431.5	1392.5	12415.1	843.5	29694.7	10489.9	23291.6	1330.6	15741
117	33.6	1	771.6	1334	1332.1	57926.4	374.2	609.7	206.3	609.2	2990.6	6945.7	9899.9	12626.3	1646.7	9565.3	3526.5	1343	11378.9	340.6	1489.3	421.7	523.9	1100.5	401.1	43354.3	17532.5	1861.3	282.7	596.7	38737	1547.5	1142.9	4254.1	8519.8	33104.9	11344.8	11094.8	358	57609.3	34092.2	2324.2	20337.9	943.9	40819.6	9908.6	26594	1507.9	17597.4
118	8.9	0	1564.5	1845	1772.1	47751.7	320.5	417.1	214.1	582.7	3751.2	4010.3	8452.7	4322.8	1652.3	8081.9	2996.5	2059.2	9225.1	367.8	1292.5	445.5	545.6	1226.8	405.1	44487.9	22366.3	3782.8	354.7	1402.9	38154.3	1434.1	1384.9	4762.2	5392.6	76397.2	10380.9	10074.7	364.4	55926.5	12339.4	1484	18206.4	553.3	75034.1	44571.8	5025.6	1288.8	12215.3
118	21.1	0	5493	1720.8	1775.1	57089.1	370.4	403.2	173.5	583.9	2976.1	4652.6	11726.2	3575.6	1094.6	10274.5	3432.3	1209.1	11878.7	303	1219.8	440.2	510.5	1009.8	391.8	51115.5	21550.9	2017.9	275.1	977.2	38354.1	1197.5	1128.6	3986.8	5415.7	59677	7216.4	11480.6	358.6	65391	19935.8	1667.9	29431.7	638.9	31165	13799.4	8948.2	1377.2	14796.9
119	9.4	0	1779.1	2116.6	1682.2	58477.7	441.4	526.3	222	519.5	2095	5386	6533	7328.6	1063.5	9701.7	3740.9	1346	10689.8	287.2	1016	389.6	486.7	1152.2	402	47519.2	27949	1170.3	253.1	495	42801.8	1390.5	1158.5	5214.6	8651.7	35305.6	11210.3	11337.1	1115.6	71049.6	15629.5	2582.6	24036	545.4	29275.4	17648.5	2880.8	1199.4	13734.8
119	19.7	0	2220.6	1521.9	4155.7	62665.1	301.1	589	212.9	455	2395.5	8019.1	7504.1	7372.6	1112.7	11845.6	4011.2	1637.4	14639.3	312.6	1217.7	423.5	552	1242.4	436.9	44337	22328.3	1179.4	260.3	483.6	38152.1	1715.9	1337.9	5264.8	9449.1	38805.6	8007.4	12886.7	899.7	68053.6	26839.6	2426.3	17794.5	597.3	19991.7	13366.1	10449.4	1445.8	14577.7
119	26.6	0	2871.4	1372.6	1992.9	62644.8	248.2	589.4	213	498	2276.7	9090.8	7575.6	5852.5	891.5	12911.4	4084.9	1403.7	15020.1	293	1158.2	463.9	513.6	1232.2	411.2	41172.2	20499.2	860	274.5	416.8	37061.5	1579.8	1257.7	5352.1	9177.3	30867.2	5675.7	12259.3	1099.9	71137.3	32731.4	2254.2	19519.5	461.7	16040.3	9456.2	17412.7	1440.6	12930.1
119	30.4	0	2417.7	1413.6	2274.5	62306.7	418.2	650.1	212.2	594.4	2273.9	11008.8	7567.9	15298.4	938.2	15411	5051.5	1611	17910.8	294.7	1379.1	419.8	486.4	1206.7	370	39809.1	23706	736.6	227.8	416	31457.6	1734.2	1308.5	6072.5	10160.4	25007	7146.2	14890.3	1108.1	61592.8	32253.9	2181	12275	529.5	16804.9	10855	22799.6	1724.2	16041
119	35.4	0	848.5	1099.9	2040.7	55814.7	324.9	568.1	203.6	658.5	2679.1	9107.5	7890.8	14659	1553.3	14948.1	4338	1676.4	15320.3	326.2	1434.1	392.4	560.7	1195.9	377	38774.8	17802.3	1631.8	227.2	672.4	30080.6	1775.7	1507.6	5012.3	9694.5	36231.5	8890.7	12644.7	740.6	58193	29770.6	2910.6	6847.9	559.3	11622.8	8403.4	21859	1530.2	14866.5
119	38.4	0	1799.9	1218	1962	63817.4	362.8	673.9	208.3	773.5	2159.9	10883.4	7303.5	15276	988.7	16783.3	4488.5	1601.1	17073.5	292	1267.3	400.6	512.3	1215.1	393.5	41250.1	21529.4	1015.5	202.9	462.8	35467.1	1691.2	1303.4	5508.3	10522.9	25848.6	7855.4	14465	882.1	61645.8	42957.2	3158	10208.6	689.8	17412.5	9637.3	22936.4	1735.1	17010.8
120	9.3	0	1068.5	2129.1	1888.1	54202.1	324.8	313.9	1283.3	512.8	2785.4	5332.8	8418.3	4668.2	1382	9207.7	3422.2	1242.2	9361.2	291.2	1292.2	524	474.8	1113	570	29285.2	26449	1623.1	279.4	593.3	38820	1296.8	1160.7	4514.8	8866.4	39051.7	6507.2	13533.4	407.3	56663.3	14131.2	3224.2	4320.9	652.6	25402	30551.4	2784.8	1141.5	14389.8
120	21	0	983.3	1977.1	1693.8	54672.8	366.1	558	244.9	570.1	2075.6	6834.2	9292.7	6925.3	981.3	9713	3580.8	1126.7	12200.4	308.5	1227.5	847.1	512.6	1055	522.6	36081.1	26871.4	1298.9	259.7	449.5	36266.9	1320.9	1081.4	5932.2	9056.7	26483.3	7404.4	13565.6	393.8	59427.4	20266.1	3867.3	8792.1	551.8	13077.7	16446.2	13192.4	1221.2	14581.6
120	25	0	1103	1884.7	1852	55911.4	307.4	618.7	227.3	561.3	2163.9	6012	8816.8	5130.8	1313.2	8820.7	3512.7	1133.8	11650.9	284.7	1250.5	498.1	512.3	1125.4	571.9	36921.2	23548.2	1447.8	241.1	438.1	45667.8	1171.1	1050.2	5039.4	8746.9	33575.8	8279	15160	372.4	59729.9	23333.3	3664.3	8755.1	563.2	13114.6	15343.4	11096.7	1083	14855.6
120	29.7	0	724.8	1748	1833.5	63563.7	280.2	774.3	216.2	562.1	2066.8	7754.8	8629	6968.9	913.1	10822.4	3986	1148.3	13706.4	303.1	1330.1	501	522	1136.8	629.6	37569.3	21568.9	1180.4	256.1	402.6	41444.9	1181.4	1049.5	5361.8	10034.3	22817.4	8916.6	14079.5	398	58744	31476.8	4030	7138.1	590.2	22659.2	15580.9	9616.2	1140.7	16910.2
120	33.7	0	601.6	1732.4	1614.2	54200.5	266.2	730.5	208.9	604.7	2605.9	8155.9	8927.1	6470.3	1444.9	9965.7	5431.1	1289.7	11511.4	307	1369.5	491.9	513.2	1088.6	563.3	38086.3	20724.4	1798.6	244.3	574.8	41105.2	1253.7	1214.9	4902.6	9172.3	38392.1	10921	15035.7	368.1	52292.7	27700.8	3661.4	6165.4	520	13797.7	14675.6	11058.9	1072.1	14987
121	9.9	0	2480.6	2101.7	1727.3	58989	237.8	640.9	835.8	592.6	2420.5	4881.9	9755.8	5459	784.7	8244.1	5800.7	1433.6	11804.8	555.2	2840.4	867.8	1077.2	1545.8	622	48370.6	34166.2	1060.7	343.1	449.1	48158.2	1575.4	1289.2	5843.2	8102.6	36740.4	7295	16932.8	403.4	90206.6	12750.1	3068.1	31205.1	582.8	28641.4	24982.5	6299.2	1438.3	14453.6
121	21	0	1659.6	1818.6	1729.8	53774.2	609.8	346.5	630.5	873.4	2351.8	5049.8	9854.7	8945.9	914.3	8693.2	4903.6	1237.2	12786.4	480.1	2402.5	701.9	939.9	1311.7	565	40497	22580	1492.7	270.1	436.8	35628.7	1263.2	1186.7	4582.9	8385.3	50838.5	11027.4	13388.4	400.3	62746.9	20012.7	2342	21668.1	735.4	15743.8	14046.3	17840.2	1492.1	15523.8
121	25	0	929.4	1490.1	1832.6	53221.4	355	435.9	622.9	741.8	2354.2	5398.9	9901.8	9751.9	936.2	9100.1	5346.8	1305.3	12758.3	489.7	2562.4	719.8	956.5	1398.9	570	42637.3	21499.6	1514.4	295.8	463.2	37494.5	1360.4	1273.1	4766	8386.5	42278.8	14912.5	14203.9	391.2	64827.3	22007.1	2733.9	30192.4	652.2	11575.8	11904.4	23339.1	1478.2	14795.7
122	15	1	3162.2	1452.6	1421.8	57908.6	237.7	593.9	229.7	565.9	2589.4	7975.4	10022.4	9089	1160.6	10344.7	3903.9	1795.9	10574.2	327.2	1460.5	421.5	548.4	1265.9	422.4	32155.8	32890.1	1212	290.6	481.9	48796.8	1577.5	1229.3	6304.1	8671.9	49871.5	9977.9	16243.8	448.8	61352.2	33671.9	1991.8	4670.7	835.6	101206.5	19064.4	14616.6	1258.4	14365.3
122	20	1	2041.2	1646.5	1423.6	46347.2	427	582.6	172.5	642.6	2612.7	5638.7	8695.9	4387.3	848.9	12052.7	4521.4	1501.7	17751.6	313.4	1416.9	409.3	488.6	1136.4	468.1	40367.6	19776	1105.3	280.3	457.3	43394.2	1397.9	1319.3	6057.8	6994.9	31841.8	11066.7	14553.6	363.4	61115.8	29931.1	2409.3	40884.9	516.9	46629.7	11313	17681.8	1565.5	16941.6
122	24	1	1683.5	1418.8	1510.9	48254	390.2	615.2	206.4	779.4	2693.7	7430.4	9302.8	10445.5	1399.1	11148	3788.2	1481.8	11553.7	286.9	1320.2	416	513.6	1224.8	393.1	25742.7	22591.3	1748	282.3	433.4	39202.1	1298.1	1190.4	6026.6	8256.6	59103.4	12603.4	13723.9	424.4	55401	34366.9	2288.2	5162.8	761.6	41105.2	14353.2	16236.3	1395.6	15270.9
122	29.9	1	1166.8	1399.1	1631	52369	348.4	608.8	211.6	866.3	2224.4	8785.8	9823.5	8777.9	974.8	12243.6	3799.5	1447.2	12070.7	282	1457	418.5	528.6	1200.6	375	31143.4	21215.3	1434.9	269.8	391.7	42874.7	1290.7	1146.4	5951.7	8579.1	39237.5	10427.7	12810.5	380.6	57632.4	38047.5	2598.2	14866.7	708.1	19302.8	11782.9	22920.8	1500.3	16114.6
123	22	1	1822.7	2320.7	1559.7	49885.6	877.7	464.3	180.8	1052	2234.7	6002.2	9368.1	5897.7	959.8	12742.3	3996.1	1368	12188	290.6	1389.9	400.5	484.9	1013.5	405.5	39371.6	19029.1	1211.3	258.7	393.4	37528.3	2097.4	1111.3	5243.9	8923.5	42209.9	11974.7	11168.6	522	58789	21467.5	2614.4	33590.1	785.7	46208.1	11422.9	10240.9	1699.1	13875.6
123	26.1	1	2537.1	1370.4	1665.6	41588.4	409.9	590.5	216.4	663.5	2735.8	7089.8	9524.2	3924.9	1226.2	11068.7	3552.9	1535.9	12875	333.4	1500.4	435.9	552.1	1107.4	432.4	39965.9	15493.1	1396.9	279.1	528.2	30347.5	2161.6	1325.6	5283.7	7583.5	43403.1	13775.7	8779.1	568.6	57840.5	19704.2	2910.4	33611.2	985.9	54275.7	10299.9	14517.8	1605.4	12800.8
123	30.1	1	2699.2	1170.2	1575.8	47274.8	348.8	564.8	196.7	523.2	3188.9	7907.7	9159.1	4244.7	1302.4	10956.7	4099.9	1485.2	12102.9	308.7	1537.7	426.6	506.2	1055.9	407.5	43762.3	18104.7	1557.8	270.9	485.1	39906.3	2510.5	1259.5	4942.9	8127.3	46260.1	11364.5	11776.9	507.3	61450	22767.3	2357.8	28918.3	889.2	60778.5	9387.1	21759.2	1567.9	13611.9
123	35.3	1	2164.8	1151.1	1400.6	53119.8	353.7	609.5	200.6	623.2	2689.8	7904.9	8888.2	6248.6	855.4	11177.1	4408.3	1542.1	12972.6	324.5	1580.5	402.6	509.4	1210.4	378.3	46085.7	15437.5	992.7	257.1	507.1	38073.5	2459.7	1196.9	5058.6	8134	23998.4	11086.7	12316.8	505.5	62346.9	29391.4	4632.4	29299	943.4	51408.8	10059.5	23608.5	1415.9	14715.9
124	8.4	0	2378.6	2807.5	1743.2	48937.1	346.9	577.5	200.2	552.5	3208.5	4607.4	9470.5	10350.8	1359.6	9665.4	3231.3	1395.8	12618.6	355.4	1239.4	440.1	600.7	1115	418.3	51167.9	25783.5	1435.1	264	784.3	38441.6	1433.6	1280.9	5494.5	9437.4	36772.1	9288.4	11186.2	354.1	60566.6	20325.5	1967.5	15928	906.1	43263.2	17130.1	3197.8	1249.6	14151.6
124	18.9	0	1743.6	2025.5	1651.1	48096.4	295.1	571.4	210.2	438.4	2427.4	6544.5	9900.1	17683.3	1131.8	8402.4	3959.5	1388.2	17072	346.5	1318.9	496.9	596.6	1194.8	435.5	53470.8	20629.3	1145.2	274.9	458.9	43839.5	1460.1	1127.7	4406.6	11764.9	32304.4	10984.6	13288.2	361.8	72060.8	22157.1	3205.5	36815.8	791.8	88769.1	14754.4	9607.8	1168.2	16480.9
124	25	0	2906.4	1672.1	1563.9	47268	273.9	581.1	185.2	425.4	3176.4	5739.9	8980	14987.1	1478.1	7574.1	3096.8	1500.8	13005.5	347.9	1303.9	422.5	558.3	1160.5	373.2	45891.4	15723	1544.6	252.4	801.7	39421.2	1549	1400.8	3930.6	8892	41849.4	7487.4	10984.5	302.5	66839.3	23909.9	2657.3	26938.4	706.7	41492	8408.2	10520.4	1103.2	13092.5
124	29	0	1531.1	1505.7	1587.4	61423.7	262.4	863.3	177.8	443.6	2283.6	8137.4	8815.6	14002.1	977	9103.8	3803.5	1345.6	15202.4	322.7	1350.9	458.4	572.2	1159.4	404.5	45121.1	17199.5	1248.9	246.8	404	42076.3	1343.1	1095.5	4391.1	10523.7	32136.8	12227.1	12038.9	346	66888.5	29804.9	3110.1	35026.1	822.7	61877.2	9482.2	17023.4	1151.2	16298.9
124	34	0	1142.2	1382.4	1623.2	52663.3	310.2	661	197.6	538.9	2252.2	8671.6	9313.6	14510.5	1050.6	9403.6	4059.1	1425.3	15216.9	317.7	1429.2	463.1	578.1	1057.6	397.4	43306.9	15038.2	1059	230.2	432.7	36383.4	1432.8	1176.6	4291.1	9857.2	27521.1	17765.1	12262.2	369.6	58088.8	24407.8	1968.8	25724.4	803.2	34288.9	9534.2	16638.1	1166.4	15508.3
125	14	1	1846.8	2389.9	1675.9	48951.8	493.3	599.4	839.2	654.7	2343.8	4434.3	7531.2	12240.8	873.6	7704.9	3674.7	2224.9	10572.8	303.3	1397.2	379.8	545.3	4452.1	418.7	47631.6	17844.8	940.7	289.5	507.7	39053.6	1080.6	1112.5	5654.2	11825.8	40788	11328.9	11950.1	440	55790.8	14375.7	2574.2	26622.1	859.2	17062.8	18250.2	7638.4	1109.7	15027.2
125	18	1	2884.5	1831.2	1547.2	58062.4	333.1	560.5	951.4	500	2130.3	4588.4	9180.3	22568.8	813.9	8853.4	3984.1	2406.3	12125.9	318.1	1636.2	439.4	553.5	4227.7	394.8	49311.2	19007.5	820.7	295.5	422.4	39252.6	1173.9	1140.8	5766.4	14896.8	30813.8	11802.1	11207.3	476.8	62912.7	17119.8	3326.4	31166.6	712.7	18504.5	17284.3	10459.8	1372.6	14625.2
125	25	1	2096.8	1667.7	1386.8	52906.4	315.2	497.5	962.5	454.3	2150.5	6168.5	8909.1	24522.1	660.7	9663.6	4009.3	2856.8	12504.7	289.6	1628.1	422.4	534.3	4143.7	393.3	47812.4	17385.8	735.5	284.3	396.9	39757.7	1255.3	1148	6094.9	14778.3	14784	9297.3	12371.3	463.5	55278.8	19586.2	3194.2	27428.5	717	18033.7	14054.6	18178.6	1435.8	15033.8
125	29.3	1	2746	1672.4	1590.1	44753.2	394.9	635.9	759.2	590.9	2168.6	6097.1	9171.8	26453.2	729.3	9527.4	4262.7	2288.4	11392.6	300.3	1568.1	393.7	536.3	2837.2	393.6	48437.9	15144.8	667.9	271.9	399.5	38440	1177.4	1058.4	5878.9	13258.7	25185.9	11007.6	12677.1	431.5	54428.6	21074.2	2703.4	26413.6	700.3	23821.1	13070.5	18038.9	1227.4	13652.7
125	35.4	1	2414.7	1666	1416.8	59796.8	509.4	560.9	862.1	670.1	2216.8	7432.2	7887.4	16875.8	702.4	10264.6	4274	2867.2	11565.4	251.1	1661.5	390.5	481.9	3243.6	368.1	44241	13693.1	755.5	249.2	367.2	40084.5	1236	1128.5	6191.4	14282.7	16379.1	9645.8	13690.8	433.7	51141.6	23072	2167.7	28174	708.2	13286.3	11855.5	23552.8	1286.2	16563.3
126	8.6	0	2647.1	1374.5	1678.8	50678.7	398	505.8	248.3	583.3	3917.9	2899.3	11159	3220.1	1779	6703.3	2143.9	1455.9	9542.7	413.7	1163	447.1	705.4	1303.9	447.1	45308.4	21957	3999.4	369.6	1054.7	35918.1	1386.5	1491.9	4599.3	7915.4	84533.8	5965	6949.6	401.6	55033.7	23000.6	2556.2	3617.6	852.7	83931.9	23746.3	8214.9	1299.8	10152.9
126	20.6	0	2186	1069.8	1511.9	46284	328.4	580.8	212.5	555.4	2372.5	4860.1	11428.5	6212.4	1091.8	8906.3	3221.3	1363.9	14362.8	345.8	1352.5	419.7	674.6	1147	450.1	44368.4	21223.3	1321.8	288.4	460.4	41878.5	1399.2	1181.1	5534.7	9404.3	48666.8	9536.7	11132.1	397.8	51357.3	26749.3	3072.5	12585.8	707.9	58926.4	16937.2	8930.4	1426.3	14718.9
127	14.3	1	919.6	2000.4	1391	67877.2	390.6	520.8	219.7	708.9	2529.7	4095	9853.1	4791.3	1418.2	10636.9	4509.2	1416.5	18582.3	321.9	1390.4	453	518.5	1260.8	422.1	44098.4	28577.9	1755.3	279.2	573.7	46053.3	1445.2	1363.2	8364.8	10795.1	22958.4	14292.5	19619.1	468.8	64676.2	40631.6	1671.7	8627.6	814.2	73763.7	18030.2	6025	1653	17344.1
127	18.3	1	1521.7	1664.6	1617.3	62462.7	322.4	459.4	189.5	519.8	2510.7	4161.8	10763.8	5399.8	1103.8	10225	3616.4	1362.7	20771.2	326.6	1351.8	402	655.6	1204.1	494.8	48090.2	22801.1	1239	299.9	554.7	40929.7	1370.4	1347.1	9126.1	9882.5	18272.6	8373.4	13689.9	359.8	68796.6	41537.5	1682.7	6539.7	1027.8	87441.8	20636.7	7063.1	1434.7	15863.6
127	25.3	1	990	1926	1426.5	59103.8	582.7	448.4	183.6	791.8	2119	5128.2	10043.2	8264.5	1250.1	10949.2	3796.2	1200.3	20363.2	280.5	1264.1	421.4	490.8	1084.4	410.3	39953.4	22176.1	1459.6	275.8	406.5	40892.6	1214.8	1209	6889.3	10789.7	29665.1	10407.3	13566.5	394	61615	30748.4	1505.9	16448.8	644.7	44255.5	14291.5	11469.4	1509.9	15879.9
127	30.3	1	1391.2	1500.3	1370.9	50860.7	362.6	556	181.2	606.4	2381.7	6275.2	9225.8	8149.6	1160.3	9879.3	3420	1321.2	16362	283.3	1223.6	391.1	503.1	1164.2	439.6	44188.5	19093	1512.2	304.7	475	40300.5	1279.8	1374.8	5790.9	9278.2	35427.5	11515.2	12522.6	352.3	58717.8	30352.4	1514.9	11499.4	670.5	20387.5	10572.5	12791.3	1352	13811.2
127	35.3	1	1762.9	1642.1	1303.4	54295.5	324.9	637.9	226.4	590.7	2265.7	8610.7	10503.2	10166.7	827.4	12512.8	3956.6	1512.6	17321.8	272.4	1400.3	390.7	460.7	1247.3	413.1	45872.1	22523.1	1051.1	300	414.2	39508.2	1323.6	1386	7526.8	10334.2	18054.5	17943	14821.5	391.7	56496.8	41488.2	1649.7	6741.3	581.4	45530.8	10483.4	15303.3	1439	15796.5
128	8.3	0	2159.2	2225.6	1379.7	50705.7	384.4	350.6	167.6	698.2	2275.6	5848.4	7588.5	6524	1020.4	13246.1	3337.4	1498.7	9730.8	258.3	1397.4	357.9	438.2	1651.2	362.6	34894.8	40022.9	1301.5	278.1	1044.8	42691.9	1223.6	1041.7	7222.3	9341	31074	9824.7	14711.8	554.8	50516.7	24532.2	3010.3	10488.9	751.7	41981.5	25733.2	4751.9	1615	13284.7
128	20.3	0	1333.9	1592.9	1437.9	60447.6	367.6	507.3	160	595.3	2220.1	6166	7216.9	8363.1	911.9	11772.1	3745.4	1415	11177.3	261.4	1358.3	367.1	437.1	1469.4	367	37172.3	35318.4	1170.8	266.7	962.4	52382.3	1343.8	1144.6	6311.1	9195.1	25439	9884.3	15311.3	469.1	50284.3	29519.6	2783.6	19125.8	700.5	16590.6	21910.2	10708.9	1517.2	14632
128	25.4	0	1290.5	1656.3	1543.5	66160	398.4	534.4	153.6	598.1	2158.3	7328.6	8434.6	7847.8	926.2	13489.5	4012.4	1385.3	12172.8	300.4	1396.7	375.5	491.3	1433.3	384.2	42335.4	34378.7	1243.1	240.1	956.5	52405.7	1258.8	1063	6798.9	9941.2	31885.8	11927.5	18379.5	498.6	54182.5	32619.9	2554.7	20265.7	708.4	12009.3	21066.3	19223.3	1565.6	16165.2
128	29.4	0	1400.8	1499.5	1411	60718	362.7	606.9	162.7	595.6	2033.9	8385.3	8632.9	9559.8	756	13170.2	3984.4	1252.4	11729.3	262.5	1327.9	360.7	438.3	1359.4	359.4	43333	29809.1	1006.4	247.2	882.4	50659.2	1208.8	1079.4	6163.4	9605.4	24713	10471.4	15447.4	460.2	49702.5	33297.2	3109.3	22493.9	567.2	15725.8	19908.4	24258.9	1511.4	14919.8
128	35.4	0	1487.4	1674.3	1369.6	67455.5	388.6	590.2	160.2	759.2	2082	10351.3	9811.8	11422.2	811.3	14041.2	4346.9	1337.1	12755	275.4	1403.7	369.5	447.7	1271.9	331.2	50495.5	27872.3	995.2	226.9	889.7	50841.8	1304.7	1185.9	6043.7	10036.8	24201.1	11513.9	16394.1	496.6	52881	36028.6	3075.7	17553.1	605.9	24987.2	17726.7	23939.6	1564.3	16161.4
129	10.7	0	2263.9	1843.7	1460.9	66511.1	493	459.5	166.7	630.3	2426.4	3494.5	10681.6	5940.5	814	9700.1	3585.1	1408.4	14451	273.5	1115.8	404.7	499.7	1497.7	397.8	33445.6	37770.3	999	273.4	450.7	48665	1440.2	1162	6388.2	6912.4	28421.9	8018.2	13716.4	445.9	59968.6	50568	2607.7	4632.6	579.9	17147.7	28265.1	2790	1456.8	18480.6
129	18.7	0	1231.1	1499.1	1545.4	62728.4	356.9	474.5	164	533.4	2642.1	3056.8	9957.3	11805.8	1092.7	9555.4	3393.3	1290.2	13393	319.9	1188.3	374.5	561.5	1340.4	434	30927.2	29419.6	1416.6	269.8	632.9	40963.8	1391.1	1209.2	5748	5432	44131	9272.9	12722.6	387.6	53153.7	54102.4	3374.9	3465	587.8	9288	12430	8619	1489.1	15146.4
129	26.6	0	1193.7	2072.9	1526.8	70722.7	980	597.8	161	1049.7	2185.9	3835.4	9350.9	16058.9	782.2	10717.7	3701	1206.5	15382	292.8	1210.6	387.6	519.6	1331.9	406.9	26378.7	27513.5	989.9	254.9	436.8	37586.1	1267.8	1056.1	6360.2	5870.8	35691	10130.3	14268.9	401.2	46387.4	69156.8	3195.9	3221.5	565.5	16209.6	11799.5	12226.1	1586.6	16929.2
129	30.6	0	995.7	1676.2	1583.4	68511.5	781.3	659.5	167.7	967.4	2254.9	6627.2	8814.8	16718	994.3	9973.8	3647.8	1245.6	14033.2	289.6	1363.6	374	503.6	1591.5	392	30237.4	22441.8	1269.7	244.2	447.2	37783.5	1321.5	1073.9	5145.7	6033.4	44871.1	11915.8	13249.7	405.2	44813.3	71449.4	3201.2	6279.2	619.9	28161.7	10992.3	14499.8	1318.7	16493.9
129	35.4	0	669.2	1035.1	1466.4	78550.1	360.2	885.5	173	647.5	2466.3	5618.8	9606.8	17492.9	1165.2	11292.7	3864.4	1430.1	15429.8	299.3	1335.8	421.7	516	1926	397.9	33868.4	20471.7	1612.5	244.8	419.7	44166.3	1519	1239.5	5172.2	6840.8	43847.9	11218.9	12714.9	417.1	50633.1	71825.3	3087.7	4289	663.4	18568.1	10635.2	17116.6	1423.5	17922.5
130	19	1	1340.6	1198	2362.4	74835.2	407.6	516	196.9	658.9	2322.1	6236.8	9277.1	6957.2	838.6	13899.9	4370.1	1254.2	17820.6	278.8	1221.5	424.3	464.4	1055.1	340.3	40039.3	28997.2	1208.8	249.1	407.1	47532.5	1274.4	1211.6	8707.8	10684.7	14995.7	11925.3	21490.1	602.4	62329.8	43354.9	2418.2	8885.7	554.4	21362.4	16699.9	14908.5	2098.2	20416.1
130	27.9	1	510.4	986.1	1904.4	57961.2	324.4	363.1	188.5	761.9	2399.4	7080.8	7447.6	14805.6	1093.4	13449.4	4249.2	1260.3	16145.4	298.9	1249.9	387.2	515.8	1119.5	362.9	28766.9	23029.2	1270.9	241.1	527.3	41152.5	1353.3	1214.3	6810.9	9334.1	18012.6	12140.3	17653.9	471.1	43445.5	39273.8	3245.9	5687.9	535.1	14092.8	10903.4	25478.5	2002.8	17152.8
130	30.1	1	644.3	923.5	2119	80224.4	315.9	300.9	183.1	719.6	2042.9	8128.3	7363.6	11296.2	685	15573.6	4468	1211.1	16682.5	303.1	1241.2	383.1	496.9	1130.7	361.1	32584.2	22225.1	1026.6	212.7	376.3	49555.3	1329.2	1135.7	7345.9	10377.5	10931.5	11031.9	17721.6	541.9	47430.6	51459.3	2958.3	9578.5	494	18488.2	11563.4	30460.8	1947.8	20449.9
130	34.1	1	833	985.9	1871.6	81702.9	382.3	311.9	192.6	921.3	2143.8	8468.9	8175.2	10491.6	655	14979.3	4309.1	1321.4	15424.4	290.8	1206.6	389.5	467.6	1095.7	328	39089.3	22215.9	951.3	235.7	330.7	53603.5	1370.6	1236.6	6826.8	9992.7	9470	13773.5	17063	534.1	49971.7	72254.5	3824.1	9962.1	468.2	14295.7	11162.1	30399.2	1981	20398.4
130	40.7	1	1043.1	810.1	2349.4	73579.5	441.2	535.4	171.2	952.3	2491.2	7843.8	7374.2	14667.5	1074.4	13097.2	3578.8	1753.1	13773.6	292	1174	353.3	510.7	1207.1	371.2	40132.7	17114.8	1464.4	244.8	449.2	47102.5	1609.7	1744.8	5946.5	11053.5	15289.8	13011.9	14063.8	474.2	49181.4	59047.5	3454.9	10374.3	523.7	18291.8	10827.6	26752.6	1513.5	18225.3
131	13.1	1	682.5	2493.2	2061.1	63414.9	348.2	502.7	194.8	535	2015.5	4900.4	9452.8	14590.8	860.4	10034.9	4503.2	1237.4	11815.7	281.5	1365	451.1	546	1124.2	407.5	52271.5	17419.7	929.8	274.8	445.5	46248.4	1326.5	1009.5	4636.4	8586.8	19176.2	14169.8	12707.8	418.5	71316.6	19096.4	2816.7	24060.9	541	10215.2	26642.2	6890.8	1318.2	16069.7
131	21.1	1	4226.9	2018.7	1542.2	54596.5	388.8	358.8	198	460.4	2154.5	3096.2	9064.7	9472.3	1324	10224.6	3762.4	1222.6	13055.6	341.8	1401	504.7	567.2	1172.3	424.6	48130.5	12264.8	1368	278.6	454.6	40159.2	1228.1	1084.3	3791.6	8376.6	45424.7	8389	9337.6	409.8	62903.3	19834.8	3740	25629.6	628.3	16964.6	17533.9	15993.1	1455.5	13823
131	25.4	1	986.6	1604.1	1838.8	65328.9	312.7	716.4	205.7	388.5	2463.3	4581.1	9188.4	23552	1527.5	9957.4	3252.5	1283.6	12363.8	344.3	1304.8	467	606	1205.3	447.9	49065.4	10912.4	2038.8	276	500.6	42366.8	1233.7	1158.9	3967.6	7335.1	60587.2	8924.5	9426.7	420.8	62702.2	22431.8	2622.4	20931.5	628.3	7121.8	11462.3	16878.7	1430.2	14130.4
131	29.4	1	791.4	1597.4	1805.1	45484.7	386.8	486.1	215.9	477	2505.3	4862.5	8470.9	21305.6	1451.7	10673.6	3427.2	1674.7	12504	301.8	1354.1	425.7	572.6	1184.5	444.6	44747.5	10142.8	1575.6	277.4	495	36244.8	1207.6	1202.8	4159.6	7771.9	42727.2	18712.6	9644.6	373.2	56738.4	23501.2	2885	20557.7	699.6	19898.7	14967.3	14209.6	1410	14610.4
131	33.4	1	1186.9	770.4	1677.5	60597.9	377.2	453.7	203.6	495.9	2222.1	5412.8	9722.1	28744.5	1340.8	13502.5	3695.9	1236.7	15087.3	328.4	1471.6	462.7	572.2	1203	416.4	53835.8	12634.2	1627.5	271.6	446.7	45735.9	1177.4	1111.8	4552.5	9567.5	53301.3	10738.7	11606.2	399.6	72769.1	29218.2	1118.1	20672.2	604.9	11327.6	12753.2	22459.7	1563	16485.5
132	12.6	1	1310.5	2793.6	1832	58399.2	307.7	442.8	194	459	2245.1	5809.9	9021.2	6322	817.1	9806.1	4111	1229.7	13529.8	307.6	1273	413.6	507.3	1041.2	477.6	38169	37506.2	1395	275.3	504.6	36462.6	1233.9	1060	6719.9	14197.6	19105.3	11922.2	17659.3	565.6	62369.6	19406.9	1958.6	49600.3	758.7	34542.7	24705.4	2961.2	945	17066.6
132	20.4	1	1253.2	2442.7	1621.8	55091.6	320.4	531.5	206.1	369.7	2348.8	6094.2	9730.6	13157.6	1219.9	9209	3658.2	1146.9	12360.6	330.9	1332.8	433	539.4	995	447.5	36022.9	26345	2985.9	253.7	484.2	31364.2	1159.2	986	5559.1	12102.6	37258.3	13029.8	13502.2	489.1	49711.5	25188.9	1860.7	21851.4	657.6	58764.9	15776.5	3221.7	896.6	13851.1
132	25.9	1	1787.8	2252.8	1723.4	57315.1	397.4	567.7	209	650.2	2179.8	7007.6	9094.1	16556	877.5	11796.5	4114.4	1222	14465.4	336.1	1402.7	420.5	535.7	1105.9	451.6	33004.8	28808.4	1319	240	496.1	36830.5	1279.1	1076.9	6898.5	12864	24676.4	9173	15323.6	569.2	47878	37449.6	2577	32207.4	620.4	27166.7	16906.5	9885.2	1120.8	15157.4
132	29.9	1	1242.7	1682.3	1719.9	59138.6	305.8	560.3	188.9	540.7	2239.9	6534.7	8605.3	11883.2	1221.4	11337.5	3487.2	1256.6	13591.2	310.4	1404.7	404.9	560	1117.3	429.4	33991.6	22228.9	2392.7	248.4	523.6	37606.3	1204	1023.2	5959.7	11318.3	35864.7	12089	11847.1	437.5	50495	41432.6	3068.8	34078.4	529.2	33610.6	14261.9	7056.3	1090.1	15120.5
132	33.9	1	1351	1488.3	1750.3	62010.5	330.1	486.3	176.8	618.9	2247.7	6374.9	8954.3	18425.4	1013.4	12240.4	4322.4	1344.1	12250.1	292.5	1499	374.3	515.8	1104.7	414.9	34554.6	21415.8	1776.1	241.8	510.1	41699.1	1390.4	1228	5699.6	11856.8	23421.3	12005.9	15189.1	386.5	45498.5	38442.4	2160.1	22941	497.8	19788.6	14090.7	8341.7	973	15088.4
133	10.4	0	1610.2	1829.8	1888.8	49934.6	331.3	435.4	186.6	524.2	2381.7	4910.8	10491.3	7459.5	854.3	10063.7	4091	1608.5	18349.3	294.9	1394	398	512	1053.9	682.1	45204.2	37354.5	1403.8	295.3	466.7	36142.4	1333	1145	7800.1	10320.8	35139.3	8891.4	17376.3	397.5	65196.3	15843.2	2085	25014.2	664.3	28405.7	22574.1	11601.1	1570.5	16598.8
133	19.4	0	9598.2	1885.5	1643.1	48159.9	403	366.6	198.6	606.3	2465.2	3344	11550.2	3869.7	969	10233.6	3805.1	1637.3	18546.3	310.3	1378.7	431	546.9	1088.8	737.5	40335.8	28354.4	1539.1	301.9	482.3	33332.8	1396.6	1259.1	5529.9	9649.8	31217.4	8241.7	13888.4	362.1	60878.5	21672.5	2511.6	28425.6	579.8	21606.6	18798.1	10852.8	1479.6	14661.5
134	15.6	1	1158.6	1841.9	2060.5	61495.5	370.4	613.6	168.7	511.8	2772.6	4362.5	9157.2	12600.5	1652.2	9375.8	2650.6	1389.7	13380.3	282.2	1134.1	388.9	510.1	1001.5	381	42462.9	24060.9	3888	273.9	613.4	37137.2	1841.1	1165	4766.3	10275.7	62593.1	9358.2	9335.2	881.4	54838.5	17879.8	2337.4	11020.7	912.7	27730.6	14180.6	3503.5	1257.3	11944.5
134	23.4	1	3124.1	1529.7	1819	56714.4	360.7	587.9	174.9	470.8	2515.2	4838	8483.4	7441.2	1555.5	9647.6	2757.2	1395.2	15568	284.5	1143.7	414.8	485.3	1091	368.6	42746.2	18856.2	3421.3	267	441.1	33512.9	1673.2	1103.3	4528.9	10050.9	68087.7	8811	9327.9	760.6	55073	27939.7	2480.4	13474.4	712.8	21340.3	10869.2	8515.9	1314.7	12014.4
134	27.4	1	1613.1	1899.3	1530.5	60025.2	460.7	646.5	163.4	707	2187.5	6924.5	7976	11379.2	1037.3	11469.2	3538.5	1508	16551.1	288.7	1323.6	375.5	501.3	1018.1	356.1	42880.9	19584.3	1851.7	242.1	375.2	38550.1	2026.9	1030.9	5012	10929.3	41533.1	10525.1	11206.8	772.1	49805.2	32776.1	2145.4	13551.8	798.8	13515.8	10141.9	10447.4	1282.8	14496.7
134	36.3	1	1915.1	1144.1	1772.2	81433.9	391.7	661.4	187.9	790.3	2623.7	7071	7911.5	13344.8	1650.3	11201.7	2576.5	1619.3	16492.2	291.2	1285.7	426.6	535.8	1083.6	392.7	47831.3	12240.9	2794	241.7	426.5	47493.4	1871.5	1503.8	3883.1	11959.2	66555.1	11212.1	7684.9	698.7	58888.5	48236.4	2643.4	13590.8	765.8	10490.3	8507	21120.3	1252.2	17646.5
135	10.1	0	2708	1966.3	1978.1	48976.7	391.7	375.2	228	558.6	3594.5	4805.2	12247.2	8942.1	1573.2	8988	3338.9	1305.9	11295.8	362.6	1183.8	389.1	691.2	1152.7	375.9	54284.9	29574.4	2467.7	284	1088.6	37574.2	1362.9	1609.1	5060.4	8290.1	40319.6	8472.4	13525	347.5	60050.8	11479.7	2114.1	9614.1	721.1	22244.1	27604	4058	1156	11879.8
135	21.4	0	1814.4	1632.5	1706.5	68754.5	469.4	911.8	205.8	680.5	2747.2	7101.5	10697.8	7654.5	1719.5	10553.9	3273.6	1252.8	16457.4	326.9	1080.2	402.4	638.2	1083.1	400.2	46202.4	22966.8	2737.1	287.1	584.6	42032.8	1373.7	1505.9	4948	8482.3	44418.5	8772.3	13861.2	356.9	56073.7	24177	2374	8818.6	798.2	33967	17028.7	17169.6	1423	12485.7
135	25.4	0	1744.7	1218.7	1819.3	64290.9	345.1	926.1	210.4	572.4	2661.4	7463.9	9896.7	9646.1	1794.7	9196	3780.9	1229.2	16506.9	317.3	1210.5	408.6	646.5	1221.8	400.3	45642	23046.1	2567.3	265.6	539.5	42212.8	1286.9	1348.9	4604.7	7094.5	47567.9	12810.2	14565	329.7	51881.8	25404.7	2154	14678.8	700.4	39957.6	16934.6	21055.3	1376.9	13377.7
135	29.1	0	1126.3	1367.4	1679.2	57376	314.2	614.3	218.1	610.3	2193.8	9357.9	9538.1	12416.1	1306.5	11389.8	3931	1227.7	17121.6	309.8	1169.3	396.9	624	1126.4	372	44298.1	20186.2	1548.3	240	481.2	41353.9	1318.9	1363.5	4854.9	8850.9	30258	11488	14720.2	337.8	52143.4	26437.1	2296	12981.1	631.8	21698.7	14605.4	21951.7	1382.6	14097.6
135	35.1	0	993.8	996.3	1659.5	74398.9	333.9	622.6	216.1	613.3	2483.5	10749.1	8743	9090.1	1681.5	11150.4	3958.1	1485.5	16060.2	298	1278.5	410.8	590.3	1196.5	356	55950	16827.6	2318.5	243.8	446.9	52497.1	1585.1	1715.9	4764.4	9500.6	50415.2	12337.3	15221.3	342.6	60121.8	38528.9	2674.9	10973.9	650.6	45037.9	13483.3	30994.9	1284.6	17822.7
136	11.9	0	4104.6	1746.5	1335.8	63663.2	346.5	457.1	223.1	592.5	2255.8	5914.7	9104.2	3346.6	862.6	9336.6	3739.3	1192	11504.9	297.3	1174	466.6	470.9	1062	400.8	45324.9	32973.5	874.9	290.5	437.6	48243.7	1298.2	1088.4	5501.5	11167.7	35579.5	10867.7	14568.9	365.5	55937.9	29994.8	2700.7	12405.1	502.5	19634.4	24676	3752.8	1032.9	14163
136	19.9	0	3892.5	1499.9	1517	65950.4	318	520.6	223.9	670	2279.7	7119.2	10090.2	4601.2	888.8	11789	4156.3	1257.7	17267.2	315.7	1359.7	464.6	529.6	1099.4	405.6	38225.6	32107.3	841.4	257.2	454.4	46789.7	1372.4	1089.3	7013.1	12700.6	28937.3	6903.5	16647.3	422.6	54699	29439.4	2292.8	10858.8	574.4	14492.6	22595.9	7418.2	1378.4	17999.9
137	12.3	1	1167.9	2151.9	1665.9	59392.3	318.5	682.5	231.8	485.9	2044.7	5296.5	9625.1	7154.2	1073	11929.2	3468.5	1177.9	14038.5	310.6	1081.3	818.4	531.4	1038.8	393.6	42404.2	27739	1464.2	320.7	555.9	42546.9	1219.7	1093.3	5490.8	9841.9	26606.6	8840	13527.2	346	59563.9	18080.5	3491.4	32169.6	744.3	44031.7	10107.2	9093.9	1405.6	18758.3
137	18.3	1	10202.9	1833.9	1507.8	47506.6	312.5	437.2	240.3	477.3	2437	2912.4	9572.6	4360.1	1709	11461	3161.1	1314.1	12692.6	327.6	1166.6	809.1	551.6	1115.7	395.8	45833.8	20275.6	2132.4	258.2	628.6	34511.5	1274.7	1247.4	3667.9	8434.1	48164.5	6760	11366.4	383.8	59482	19109.5	2981.3	32092.1	695.7	44399.9	10405.2	17924	1501.6	16264.1
137	26.3	1	1519.4	1665.7	1637.3	49855.5	354.6	850.2	231.4	553.7	2185.5	6130.2	11143.2	10594.8	1188.9	12363.2	3805.8	1236	14032.1	323.3	1280.4	712.4	551.7	1142.8	382.1	44470.3	19856.1	1604.2	226.2	482.1	39078.1	1302.6	1201.2	4793	8225.5	33775.1	10315.6	15004.6	391.3	56262.9	24013.4	3211.6	33378.4	758.3	24512	8117.3	24600.1	1560	18321.3
137	30.3	1	1299.8	1444	1640.7	49476.6	330.9	595.9	204.5	573.4	2189.6	6960.5	9299.3	12087	1055.8	12737.9	3699.5	1459.6	13892	295.6	1188.4	658.5	503.4	985.6	360.4	42488.7	17522	1298	219.1	485.6	42418	1244.9	1218.6	4264.9	8363.7	33403.4	9853.8	14864.9	320	60307.4	23591.6	2130.8	33055.4	634.1	68282.3	10275.8	23885	1443.3	18381.9
137	35.3	1	1890	1271.6	1520.9	60999.7	330.7	822.7	218	705.8	2269	6481	9303.5	19356.5	1251.4	12191.6	3503.4	1503.6	14382.2	306.4	1190.4	625.2	508.8	1194.1	367.8	43892.8	15047.9	1644	249.6	479	45134.7	1516.1	1556.7	4234.8	7553.2	31741.9	10583.1	12822.3	336.4	54598.6	33927.2	3108.4	26239.7	707.7	21294.9	7514.5	23390.7	1400.6	17916.6
138	12.9	1	1314.9	1441	1462.9	49210	366.1	384.7	179.7	616.8	2053	6360.1	9244.4	2853.8	733.5	13008.3	2395.9	2033.1	16653.8	542.9	1452.4	417.1	657.5	1154.7	595.6	48513.1	6167.2	638.7	302.7	566.9	38325.4	2104.2	1659.3	7177.4	11026.3	15381.4	8579.7	4503	515	71280.1	17101.9	2637.1	8997.6	1350.2	61893.8	24009.5	9406	1405.6	15663.9
138	20.9	1	1096.6	1780.9	1848.3	56893.6	312	551	205.9	518.7	2351.8	8224.7	9670.1	6001.6	752.9	13401.8	4403.4	1472.8	18885.5	297.4	1210.6	442.2	486.3	1121.1	423.2	49719.3	25017.2	953.4	261.1	371.9	44109	1364.3	1130.3	8758.6	10269.9	25301.2	14675	16238.5	398.5	64946.2	21475.3	3233.6	34932.3	618.7	24534.9	16413.4	14734.8	1352.4	15953.8
138	26.9	1	2408	1510.9	1735.8	52004.2	297.7	645.2	207	459.8	2612.9	8722.3	10041.3	7383	805.8	13006.5	4578.4	1495.7	19344	326	1272.1	437.8	494	1162.9	408.3	49853	22559	1011.8	263.7	369.1	35283.5	1378.3	1087.5	8035.6	9823.4	37749.4	12100.4	17533	449.5	65462.7	26330.4	3681.8	36329.2	751.4	40951.1	14325.8	18998.9	1348.1	17167.1
138	29.9	1	3990.1	1537	1737.9	57628.8	354.6	578.8	181.7	541.3	2471	8957.2	11200.7	7898.9	878.1	13828.7	4214.1	1297.3	19600.3	304.1	1209.9	437.2	500.5	1138.4	391.4	49393.4	17990.3	1204.9	268.9	384.3	34983.9	1452.1	1202.6	7920.3	11211	43527.5	6121.3	14092.9	417.2	62522.1	27804.2	4332.1	29970.3	827.6	32613.5	11891.9	21369.3	1388.1	17240.5
138	34.9	1	1201	1320.1	1675	79833.6	388.4	691.4	172.8	760.1	2264.4	8843.7	9818.4	11043.9	651.3	15954.7	4782.5	1302.4	20559.8	331.1	1305.1	417	494.2	1150.7	386.8	44731.5	19548.6	926.7	230.5	343.2	50075.9	1494.9	1172.5	7111	11772	13061.5	7572.8	17003.7	400.2	62472.8	35421.8	3117.1	26305.4	568.3	19683.1	12201.9	29176.3	1333.5	17942.1
139	8	0	2478	1847.6	1547.7	51084	305.8	386.1	188.6	572	2652.5	3398.1	9643.3	6849.6	1009.8	9424.4	4135.1	1306.6	9784.1	316.5	1449.5	394.2	526.8	1135.3	429.6	43782.3	39822.5	2884.8	263.5	576.3	41225	1398.4	1075.2	7413.7	8271.3	48772.3	14014.4	16470.5	558.6	57478.7	16601.2	3833.6	5499.8	635.8	40651	22817	4134	1382.7	13410.6
139	21.4	0	2424.4	1210.7	1430	59075.9	355.4	482	174.5	608.7	2635.4	4312.5	9486.1	5674.3	1165.8	10826.5	3755.5	1318.2	12864.4	308.3	1306.9	376.9	497.9	1094.2	412	38640.8	32020.4	2986.3	253.6	525.9	36503.2	1385.1	1128.8	7411.8	8446.7	53307.1	11607.2	15146.2	478	58267.4	28635.9	2070.7	7343.4	606.5	23468.2	13711.2	10415.5	1451	13287.2
139	25.4	0	1407.9	1405.3	1877.6	55159.9	463.3	679.3	191.9	806.1	2879.6	5048.8	9051.4	6493.8	1256.4	10361	3501.2	1446.4	12467.6	329.6	1456.3	389.1	566.2	1149.2	453.8	37058.4	29111.5	3174.9	264.6	634.4	33800.2	1506.8	1324.4	7350	8033.8	41392	14982.5	13954.6	463.9	47543.5	25249	2586.4	6997.6	670.7	27215.7	13565.1	13403.1	1382.4	12692.7
139	35.3	0	1369.2	1108	1525.2	70823.8	376.6	668.8	181.7	764.9	2531.4	6727.4	7940.7	7557.3	1044	11492.3	3879.7	1449.5	13571	322.9	1447.3	387.8	520.6	1105.3	413.1	50085.4	23974.4	2466.9	257.6	456.3	52666.3	1541.4	1242	5996.5	10041.5	43932.2	12453.9	14928.9	491.7	57488.9	35530.2	3279.7	15044.8	591.3	22893.4	12412.8	16362.2	1386	15040.2
140	9.1	1	2107.1	1699.9	1806.8	45679.1	572.8	421.4	255.7	555.4	2955.2	6195.3	10355.1	6790	1687.9	10730.1	3712.6	1336.5	11194	300.9	1298.8	486.8	525.8	1298.7	445	47683	24779.5	1981.4	276	528.1	34326.3	1396.3	1433	3979.5	12725.7	58565.5	12723.8	14201.7	412.9	61449.1	25619.6	1480.4	11415	694.9	27251.2	32023.6	4369.9	1642.4	17414.9
140	18.9	1	1208.2	1464.6	2154.2	60362.8	395.9	303.4	241.2	621.2	2764.5	8192.5	9764.7	9440.2	1510.5	12044.5	3684.6	1311.6	12141.2	307.4	1190.5	477.7	512.1	1289.1	405.6	33616.6	22207.7	2266.8	247.7	496.5	43801	1368	1271.9	3686	10443.8	58386.2	8508.8	15017.3	425.5	52928.7	30725.3	2216	16096.1	627.5	22627.3	17202.5	19153.2	1951.6	18338.6
140	26.9	1	1151.5	1199.4	1931.2	54141.9	528.6	312.9	256.8	763.3	2811.4	8537.4	8595.1	13856.7	1419.5	12144.6	3625.2	1278.3	13684.2	305.1	1209.7	451.3	534	1225.9	407.1	29981.2	18030.1	1823.8	242	603.2	37235.8	1339.1	1296.3	3246.3	11108	48678.8	9874.2	14761.2	356.6	47115.7	30279.2	2207.5	10165.8	577.7	22082.6	11895.1	29720.3	2016.4	19320.4
140	29.1	1	1390.8	1069.4	1791.6	59229.4	489.3	283.2	296.7	724.6	2512.8	9561.6	8358.9	8945.6	1501.3	12496.4	3108.6	1246.1	14662	308.4	1156.9	445.1	500.6	1265.9	405.4	34757.9	16645.3	1948.4	234.6	449.7	43574.6	1243.2	1240.1	3228.3	11292.6	63316.9	9954.4	11653.9	370.9	52865	38055.8	2882.8	10628.6	554.9	38827.2	13181.5	33182.6	2065.8	22438.3
140	34.4	1	2674.2	900.9	1727.1	61789.9	463.6	336.7	269.8	731.3	2985.3	10870.7	7465.8	9120.3	1542.5	12629.3	3156.7	1312.3	12751.2	294.9	1165.5	461.7	482.9	1303.7	394.5	32831	15347.9	2152.7	250.8	438.3	43469.4	1299	1280.9	3082.5	10357.7	71792.7	6291.1	12313	350.4	52328.7	45459.4	2666.8	8506.4	487.8	33043.8	10166.8	35131.1	2006	21349.7
141	12.1	0	2025.7	3284.2	1572.9	54293.6	381.1	503	184.3	526.1	2869.8	4971.1	9033.2	5415.9	1254.3	10112.8	4118.8	1483.4	11206.4	297	1216.2	1898.1	525.3	1052.6	385.7	41022.4	31915.9	2066.7	243.7	618.2	39424.6	1494.1	1257.2	5822.5	9036.2	28211.3	11366.2	19541.4	531.2	51381.2	20293.9	2395.3	6153.7	714.4	37675.1	23383	4115.3	1416.6	13999.5
141	22.4	0	3798.5	2843.9	1809.4	64595.3	405.3	710.9	186.3	662.7	2393.9	4981.2	8646	8923.3	841.9	13056.9	4378.3	1541	13042.4	300	1192.2	1898.1	513.5	1147.7	372	47081.9	26535.3	1063.4	239	395.7	45895.6	1656.5	1408.6	6262.1	9319.7	15622.4	7013.4	20017.3	552.7	51131.7	26914.7	3023.6	15053.1	678.3	28406	20671.5	16071.3	1647.3	15463.3
142	14.1	0	1777.5	2253.4	1804.8	59935.9	367.9	323.7	175.1	710.8	2734.7	6209.3	9366.9	8899.5	1103.5	11189.8	3899.7	1259.8	11096.3	332	1180	395.1	540.1	1151.6	408.8	45968.1	40733.6	1521.4	256.7	643	37767.9	1319.8	1192.1	5840.5	8711.6	55580.1	13573.9	17038.1	559.6	58991.9	27375.4	3381.8	6673.3	1190	40321.5	27913.6	5550.1	1322.9	14776.7
142	18.4	0	2215.9	1911	2098.2	51612.9	387.1	416.3	181.4	701.4	2592.3	6402.5	8722.4	7644.1	1180.9	12136.3	3669.6	1359.2	12010.6	318.5	1150.2	425	544.7	1130.6	406.9	35410.3	31363.8	1474.9	275.9	515.3	32425.4	1335.1	1350.6	5640.8	8559.2	47958.3	11999.2	13485.1	590.1	49046.4	27951.5	2633.8	10959.1	1130.8	33446.4	22760	6865.8	1420	14139.6
143	12.7	1	3598.2	2018.9	1518	53407	328.4	465.9	189.9	596.2	2111.6	6628.8	9328	3545.2	814.9	9701.8	4672.1	1340.8	15832.5	281.3	1334.9	430.2	464.2	1163.5	354.2	55753.8	31075	1013.1	269.6	400.7	52311.6	1290.5	1116.8	6390.4	12522	28939.5	7971.5	15727.8	374.3	61526.6	20846.3	4066.8	25244.8	535.4	39707.7	24642.8	8588.8	1251.5	16392.9
143	19	1	1545.4	1662.6	1558.5	50065	271.8	436.8	195.3	558.1	2278.7	7313.2	10331.9	4460.7	819	12178.6	5292.5	1431.2	17734.8	310.1	1526.7	428	516	1267.9	385.1	50525.3	32683	1346.3	287.1	400.1	45956.1	1379.5	1101.3	6729.8	10717.7	33448.2	13458.3	17456.1	366.3	55959.8	25258.7	3799.8	17887.6	551.4	25390	18591.3	19282.9	1349.7	16088.8
143	27	1	3075.2	1481.5	1480	42632.5	310.4	483.8	221	617.7	2549.4	8425.1	9966.4	5007	1211.1	12643.3	4723.3	1653.3	18323	313.9	1483.6	473.6	529.8	1210.5	385.9	48847.5	24176.1	1623.2	303.2	386.3	39417.1	1398.8	1234.2	6022.3	10182.6	43743	12366.6	14880.5	462.5	51927.8	27540.5	3864.9	17260.2	521.7	57053.6	19182.1	26593.3	1425.8	14306
143	29	1	1765.8	2036.3	1498.1	40519.8	808	488.9	172.1	880.6	2263	8721.4	8659.2	6056.5	885.7	11440.6	4470.2	1412.9	19001.2	282.2	1453.4	419.2	491.6	1121.7	380.9	49164.2	21939.4	1253	251	363.1	45218.9	1398.8	1240.9	5442.3	8478.6	37318.2	12174.7	14663.6	362.9	50367	24645.5	2746.3	28020.1	547.7	33927.7	17082.2	25729.2	1192.1	16011.6
143	34	1	1737.4	1441.3	1623.4	46496.7	383.2	477.5	215.6	747.9	2776.5	10649.7	8517	5466.1	1312.6	13051.2	4604.9	1641.4	18525.9	299.2	1604.6	458.5	530.6	1290.3	374.8	44689.8	20985.3	1664.6	278.9	400.5	42102.9	1529.5	1526	6493.1	8926.1	47051.4	10193.4	15106.6	424.5	49686.5	34619.9	4594.3	15018.3	597.1	36574.9	11864.2	26297.4	1403.8	16663.9
144	11.7	0	2877	2143.6	1818.1	53668.8	436.7	554.5	190.1	637.5	2704.6	5376.5	8901.4	7332.8	1246.8	8742.4	3735.9	1332.5	15729.2	336.2	1147.4	440.7	502.6	1118.4	400.1	43213.2	22175.1	1855	271.3	516.7	37707.8	1288.7	1186.9	5721.6	8374.6	48981.2	9236.5	13785.1	446.1	61602.3	14103.6	2837.8	27976.6	650.7	25187	15158.6	3680.5	1406.3	15381.9
144	19.7	0	2894.3	1904.5	1711.6	53838.3	416	417	190.7	611.8	2705.5	6883.6	8526.5	7729	1370.9	10138.8	3490.5	1405.4	19449.2	382.7	1194.6	521.6	565.3	1144.2	430.6	40135.9	19387.6	1675.7	243.2	463.3	34156.1	1304.2	1224.4	6490.5	8885.5	61433.4	6601.8	12465.1	732.5	60751.7	18367.3	2751.6	25874.1	725.9	37594.1	14374.6	6644.2	1678.4	15739.1
145	10.1	1	1825.2	1803.1	1700.3	54742.3	353.7	558.9	192.7	593.1	2391.1	6800	9448.6	6323.8	846.4	12663.4	4616.6	1311.4	13375.1	312.3	1414	414.4	526	1165.8	748.5	44017.1	29170	1011.8	278.5	525.9	49989.4	1349.9	1110.7	6057.2	10132.8	34393.1	10575.9	18377	498.5	71386.9	14901	2962.9	18747.2	856.8	34310.7	24377.7	4666.3	1520.6	19719.2
145	19	1	920	1499.3	1496.8	49046.5	268.1	513	198.3	481.4	2183.5	7593.6	10435.5	11767.6	680.7	12687.4	5069	1222.2	16714.6	310.4	1735	430.6	514.6	1169.9	741	34771.8	25745.4	775.1	235.1	455.2	38013.8	1302.1	998.4	6317.9	11469.1	21474.7	11524.1	17629.3	510.3	60864.5	18630.4	2918.8	16081.9	794.1	38518.9	17199.3	14311.9	1605	21220.5
145	26.3	1	1297.3	1353.8	1644.3	69738.3	346.7	965.7	200.1	538.5	2296.7	7771.8	9489.3	6795.6	877.3	12178.9	4792.3	1398.8	19043.3	329.5	1585.2	451.7	508.6	1135.1	712.4	42168.7	20284	1110.5	244.8	419.6	53430.9	1408.2	1191.5	6034.5	11797.1	34204.2	10698.5	16614.4	482.6	68411.7	25522	3327.4	19860.9	806.7	27246.4	16809.8	19226.3	1460	21160.6
145	29.3	1	1143.3	1532.3	1463.6	48881.7	315.3	554.3	189.8	580.4	2179.8	9382.7	10391.6	5571	653.9	13014.7	4908.2	1174.3	18737.1	281.1	1659.2	462.2	510.8	1171.6	742.6	44747.7	22609.2	713.1	242.2	393.5	44903.7	1193.5	968.2	6473.8	11934.3	16602.9	6925.5	18202.5	490.3	68766	27563.8	4275.8	26782.9	811.4	32559.3	14788.8	26467.4	1549.6	21560.6
145	35.3	1	2083.7	1330.1	1286.6	47369.6	337.3	591.5	189.6	580	2087.1	10912.3	8945.6	4237	568.2	12405.9	4328.3	1227.3	19625.4	283.8	1523.6	423.4	448.9	1081.8	673.8	44512.6	18949.4	633.6	229.4	341.4	50361.2	1311.8	1054.6	5528.2	10948.7	17181	6587	14912.8	467.5	65111.9	33508.6	3720.3	28455.5	692	39356.7	12531.9	25992.9	1396.5	20183.9
146	13.3	1	3569.8	1981.9	1552.2	49187.5	358.8	437	177.6	521.4	2520.8	4641	11426.9	4082.6	857.8	10508.4	4140	1280.9	15783.8	312.5	1156.2	442.1	572.9	1079.4	641.7	49071.5	36623.8	843.3	256.4	491.6	42143.4	1431.2	1173.5	5841.4	11463.3	27156.1	11089.4	16207.8	414.8	72143.2	15420.4	2145	22958.2	578.8	27506.1	20266.3	5449.8	1427.8	15821.6
146	19.4	1	2062.2	1498.4	1522.1	50744.8	290.8	535.3	179.9	537	2483	5368.6	10775.8	5896.1	791.5	11322.8	4598.6	1365.6	17509.1	318.1	1237.6	440.9	558.7	1155.7	632.5	44600.6	32855.9	1017.1	271.5	419.6	40753.3	1524.9	1183.7	5957.7	10961.6	22888.5	10905.7	16921.9	436.3	67092.8	21776.2	3154.3	17697.7	645.3	37116.7	16657.8	9248.4	1524	15512.5
146	26.3	1	1942.3	1299.5	1389.1	54721.2	266.3	692.3	165.3	513.7	2444.3	7305.9	9121.3	4735.2	747.7	11344.2	4078.4	1206.9	19458.5	289.4	1170.3	452.6	532.7	1027.3	588.5	42124.4	28739.4	1055.8	234.1	422.3	45281.4	1384.5	1152.5	5756.2	9514.5	19668.3	9059.1	15643.4	434.4	63595	22460.5	2360.2	22865.2	540.1	18380.7	13024.3	20024.3	1562.9	16479
146	30.3	1	1984.7	1999.1	1311.4	47225.9	700.6	567.7	174.9	1011.3	2683.1	7658.2	8107.7	6908.3	915.6	11315.4	4024.3	1338.1	18880.8	333.5	1119.6	436.2	536.4	1143.7	622.7	41597.7	25989.2	1051.9	243.5	399.2	42872.9	1486.8	1205	5010.9	9203.9	33829	6462.9	16039.2	407.6	56653	29071.4	3491.8	23200.5	534.4	56103.4	13534.5	14455.9	1581.6	15231.6
146	34.1	1	917.1	1320.5	1364.9	44372.4	335.2	568.1	159.2	722.7	2405.3	8322.4	8971.4	7256.8	666.2	11342.2	4247.1	1341.7	18451.7	303.8	1204.7	408.7	528.5	1132.1	555	47444.8	22962.9	901.1	261.3	365.5	43764.2	1418.4	1170.9	4887.7	9575.5	18017.8	11411.4	15887.6	390.4	60406.8	32813.4	4035.9	15626.1	565.4	39030.7	11303.7	15444.1	1418	17287.4
147	10.3	0	3727.9	3398.1	1654.3	58912	325.9	485.5	226.9	572.4	2420.3	5601.4	7443.1	6646.2	927.6	10055.3	3648.5	1418.5	11173.3	911.4	1573.5	394.8	530.1	1322.1	377.4	45123.4	28268.2	1182.1	301.5	519.3	47843.4	3659.6	2945	5991.1	10449.2	26035.1	10283.2	14272.5	360.1	65760.9	17535.2	2186.5	13028.3	522.9	62779	27997.4	3432.9	1542.9	12848.5
147	21.3	0	1788.1	2726	1496.1	59330.9	296.2	694.3	206.1	555.8	2730.1	5257.5	7584.7	9142.4	1100	8372.7	2796	1292.3	12011	722.4	1438	354.8	531.5	1143.7	352.5	50632.7	15879.8	3804.5	292.1	669.7	46858.3	3402.2	2049.2	4173.5	8200.1	64858.2	10082.8	9289.3	282	71647.5	20979.5	1826.1	8577.3	582.2	41127.6	19513.5	8998.4	1370.1	10388.3
147	25.3	0	1133.8	2991.9	1461.7	52609.7	356	566.3	209.6	707.3	1890.5	7892.1	7224.3	8062	683.1	12397.8	4038.6	1218	16514.9	869	1536.8	370.2	508.6	1281.4	355.5	47086.8	20301.4	920.1	240.7	358.8	49542.8	3360.8	2076.4	5522	11561.5	17741.9	11518.9	14943.2	327.1	55239.6	30320.8	2314.7	21776	503.9	39231.1	25243.3	13033.6	1557.6	13667.6
147	29.3	0	2505.9	2636.1	1421.1	57558.1	390.8	561.8	202.8	714.4	1915.6	9057.1	8986.4	11666.4	680.1	12231.5	3741.2	1232.7	14180.6	911.4	1504.3	363.2	482.1	1193.8	328.5	41717	18668	1042.4	246.4	344.4	42536.6	4294.3	2155	5584.2	9659.7	21736.8	6975.5	13061.1	321	54834.9	32288.1	2485.8	7230.2	451.3	53031.2	19454.8	9965.6	1303.6	12739.3
147	35.3	0	3145.4	2122.1	1389.9	56884.5	310.9	623.4	186.4	781.8	2033.5	9680	8200	9966	827.8	10851	3848.5	1398.1	13131.1	813.3	1560.9	356.4	479.7	1257.5	314.8	42664.8	14426.8	1243.2	271.1	343	45352.7	3625.2	2033.4	4681.9	8208.5	25823	8782.5	11906.5	307.5	58594.3	38588.2	2989.2	18248.3	409.3	48961.4	18197.4	15213.2	1286.8	12882.6
148	12.6	1	1777.9	2192.5	1651.9	57216.2	317.8	614.7	343	522.1	2563.3	5117.8	7418.5	3728.9	707.8	10486.2	4951.5	1455.9	16888.3	362	1536.8	856.3	593.8	1215.3	399.8	45620.2	26432.2	877.3	293.6	491.5	46293.7	1566.4	1116.7	7673.4	9310.8	6897.6	9999.1	17446.5	622.2	66543.6	28748.4	2768	17253.5	790.3	26298.9	32629	7066.4	1384.4	15962.8
148	20.6	1	2035.4	1885.4	1614.4	49556.1	446.5	568.8	303.5	615.4	2221.9	5636.7	7818.1	5032.6	1006.9	10642.1	3540.1	1099.7	17245.3	297.4	1214.3	678.6	541.6	1002.5	415.4	42662.2	18513.3	1488.5	264.5	452.4	38430.5	1145.1	991.5	5762.8	8402.6	23476.8	15602	12446	490.5	64751	23365.6	2921.3	25671.4	669.3	21770.3	21146.6	10723.7	1388.3	14043
148	26.6	1	1149.6	1568.8	1595	50966.1	311.5	501.7	306.4	546.5	2134.2	6247.9	7338.1	4478	865.3	10947.6	3729.9	1122.6	19358.2	289.4	1358.1	667.7	548.4	1069.3	398.9	49467.2	16844.8	1163.8	242.7	422	38940	1144.9	941.5	6074.6	7945.3	17057.4	13933	12715.4	486.7	67768.4	31079.5	4243.6	35311.3	679.4	18887.1	15778.4	17553.7	1345.6	15126.8
148	30.4	1	1220	1547.6	1615.8	50310.4	344.3	588.6	330.4	546.4	2315.8	7974.5	6843.9	5335.2	1022.8	12911.4	4380	1248.9	21436	323.5	1512.1	686	546.6	1142	365.2	45610.7	16471.9	1300.4	233.2	455.9	38826.7	1272.3	1073.9	7447.1	9260.5	18200.5	12138.3	15173.1	562.4	60539.5	35995.2	3586.6	26742.8	768.7	16738.8	15323.4	25444.7	1399.1	18136.2
148	34.1	1	791.2	1228.1	1507.7	56554.5	299.3	713.9	331.4	537.3	2254.2	7334.7	5928.3	7707.3	854.9	10536.5	3960.8	1171.6	17265.7	291.8	1462.8	636.1	533.4	1142.5	365.6	45696.3	14839.6	1313.5	220.7	486	43015.7	1254	1073.6	6098.8	8316.2	13562.6	13791.2	12627.5	485.2	52892.4	40904.2	4779.3	21745.5	764.8	21501.2	12213.3	22790.1	1222.1	16326.7
149	10.1	1	3417.4	2029.4	2276.3	74020.8	331.6	559.4	205.1	586.7	2352.4	6186.6	9379.7	4665	903.9	11873.8	4299.6	1344	12178.1	447.9	1320.6	411.1	557.5	1327.3	641.2	53173.1	34995.7	968.7	278.2	617	50476.7	1523	1187.7	5708.2	6746.8	35565.1	15273.9	19585.9	506.4	53958.4	23264.7	3267.4	25242.4	556.1	31808.6	29507.8	4912.2	1410	15330
149	19	1	1547.6	1779	1778.4	61467.3	290.9	441	205	529	2128.1	7840.5	9952.1	5725.3	788.8	12937.6	4020.6	1247.4	13715	393.6	1263.8	409.5	536.9	1287	601.8	45088.6	33155.7	917.6	266.2	611.8	40605.4	1411.9	1152.2	5738	6016.5	28489.2	14793.6	16932	531.9	47676.2	33404.4	3489.5	19431	520.9	20885.6	19199.9	9533.3	1502.1	14561
149	27.9	1	2167.9	1614.7	1748.6	73782.2	313.4	302.5	191.4	601.2	2155.7	9515.8	10471.6	4807.5	843	14627.8	4220.1	1206	14821.2	354.6	1368.2	402.8	498.5	1291.2	548.7	54663.4	28487.7	905.6	243.2	507.9	41900.4	1315.2	1109.1	5584.2	6220.3	33320.5	11795.1	17177.3	484.9	57395.4	48285.2	4064.8	22466.6	416.4	25403.7	16536.6	14741	1559.1	17436.3
149	29.9	1	1135.3	1515.5	1647.9	75268.8	331.8	347.5	180.6	623.7	2125.3	9274.4	9198.6	6597.1	619.7	14254.1	4503.7	1194.2	13400.6	371	1403.4	408.8	504.2	1231.6	525.2	48852.2	26706.4	731.7	247.3	484.3	43243.3	1380.2	1076.2	5139.9	5902.6	19821.8	12189.7	17749.7	460.4	58809.7	51033.5	3707.3	14651.9	526.8	10170.4	14729.9	13254.2	1576.3	14538.7
149	36.7	1	1744.6	1201	1641	78183.4	326.4	586.1	180.8	646.9	2169.7	11632	8390.4	5549.7	718	16941.3	4423	1323.7	15763.8	349	1404.7	391.8	500.6	1276.9	491.6	45761.3	21865.7	913.6	215.6	483	46395.4	1426	1275.7	4890.1	7060	16343.4	10011.9	17008.6	404.7	50653.1	60579.1	3959.6	25544.6	487.6	18594.8	13148.3	20041	1707.6	16278
150	10.3	1	1629.8	2158.4	1630.4	62126.8	384	513.3	243.2	532.7	2280.5	5512	8463.1	3636.2	981.5	8309.3	4086.4	1325.3	13905	327.3	1178.6	910.1	516.2	1041.3	501.6	48951.1	22240.7	1514.8	301.6	596.8	47698.3	1394.3	1240.1	6494.8	11087.8	47841.9	21460.2	12409.7	441.5	71170.2	14856.6	2360.5	34626.4	701.9	19841.2	27039.8	4112.7	1741.8	18134.9
150	18.1	1	1788.8	1511.8	1702.1	52650	365.8	491.4	205.7	463.2	2483.3	6124	9604.1	3964.7	1096.1	10274.4	4072.4	1334.3	16696.2	309.8	1303.3	998.6	506.6	1009	473.2	42143.6	17990.9	1587	300.3	488.8	42130.6	1340.9	1239.2	6378.1	11238.6	50680.7	21300.5	12491.8	435.4	64637.8	17037.4	1908.2	32713.1	605.2	20659.5	19522.6	11645.8	1685.4	17854.3
150	26.1	1	1154.1	1274.1	1660.6	53498.6	368.6	626.2	193.7	495.6	2596	6497.4	9922.1	4544.4	1084.5	10386.7	4167.4	1386	15222.2	325.7	1353	1265.4	529.4	1040.9	449.8	43960.7	17551.6	1704	278.9	511.1	41378.8	1510.8	1296.6	5927.8	10731.4	43256.4	17867.9	13985.2	411.7	59696.3	21222.2	1746.3	25811.4	689.8	11789.9	15757.3	30882.9	1643.8	16732.8
150	29.1	1	2308.1	1347.9	1521	55556	428.7	807.3	193.7	564	2396.9	6371.1	9873.9	4819.3	1008.7	10764.5	4144	1329.7	16363.6	328.8	1298.7	1386.9	517.7	1103.1	471.7	43888.6	15705	1458.1	404.2	403.6	42573.8	1396.6	1218.6	5734.9	10157.7	37093.4	17311.6	13211.6	425.2	59165.5	24901	2440.1	23574.7	545.5	21518.2	15942.4	21973.8	1719.3	18428.1
150	35.1	1	1661.8	1284.3	1613.3	57908.1	366	688.4	187.5	522.4	2461.7	8371.5	10006.7	5680.1	992.3	10679.5	4387.8	1267.1	16104.3	287.6	1314.3	1284.8	512.2	1023.3	458.6	44289.3	15209.8	1733.2	268.7	378.7	51478.8	1335.9	1199.6	6091.2	10800	49220.4	18021.6	15465.1	397.8	61163.8	27795.7	1782.2	29279.5	585.8	10757.7	15070.6	23741.3	1565.2	17820.5
151	10.1	0	2570.2	2093.8	2033.2	58598.1	354	405.2	204.2	609.5	2689.3	4167.1	9153.5	6227	1488.9	7172.7	3408.7	1361.8	10159.3	324	1164	410.6	618.1	1151.7	441	46093	29059.9	1699.6	290.8	629.1	38266.6	1252.7	1208.8	4835.5	8668	57020	8962.3	13280.5	430.2	67312.9	20814.2	2121.8	19216.8	739.9	66961.5	20400.8	8455.9	1517.2	15992.7
151	18	0	1003.4	1773.2	1928.3	55526.9	425.3	487.2	207	678.6	2749.4	5012.7	7759.2	7332.9	1581.2	8753.4	3316.3	1473.2	14216.1	326.1	1252.3	409.9	598.6	1122.4	426.4	34913	20702	1650.1	283.2	682.4	35741	1423	1386.6	4993.3	9515	36741.1	10797	12459.1	412	56664.4	22197.9	2624	19390.9	654.8	56396.9	15337.1	16317.8	1772.6	16024.3
151	26.3	0	1125.4	2031	1641.4	58962.3	648.7	533.4	181.3	876.8	2053.5	6236.3	8463.7	7989.5	971.6	9050	3514.3	1318.4	13724.4	300.9	1118.5	378.8	565.9	1076	414.7	38247.8	20050	1054.4	238.7	467.9	32148.9	1161	1013.6	4578	9028.7	30170.4	11919.3	13155.8	345.5	55320.4	26155.9	3548.2	21090.6	615.3	62252.4	12691.8	17111.6	1799.8	17105.9
151	31.3	0	895.7	1385.4	1726.5	74226.8	318.5	559.9	186.2	552	2051.3	7795.7	8169.7	8814.6	1013.9	9824.6	4176.6	1327.8	15614.9	294.4	1136.8	407.6	539.2	1038.1	396.6	41470.2	20248.1	991.5	220.6	419.3	40679.6	1268.8	1043.8	4618.5	9641	31184	13066.6	15655.7	430.5	58778.9	29070.1	2735.7	20688.8	519.1	31296.7	11305.5	24083.4	1845	17498.4
151	35	0	1293.4	1334.1	1532.9	71620.3	312.4	444.1	188.9	576.6	2021.9	7813.2	8574.6	6431.8	1003.5	9212.6	3567.7	1364.7	12824.2	294.2	1141.6	418.1	472.3	1042	363.8	50682.1	16631.5	1017.4	220.4	389.8	45064.9	1296.3	1103.7	3955	9182.8	35757.1	7888.2	12819.4	360.6	65950.1	37940	3935.5	22143.2	453.4	58893	11483.5	23487.3	1593.3	17744.1
152	8.7	0	1959.8	1972.8	1639.6	54908.5	406.8	532.2	211.1	812.5	3503.3	5076.3	9976.1	5401.4	1102	11466.4	3683.2	1540.3	11667	392.5	1303.2	415.8	586.9	1146	409.9	38631.2	27517.7	1460.6	296.4	1051.9	36870.1	1667.5	1526.5	7004.9	8377.5	34097.4	7571.8	15871.1	659.6	47535.5	25333.8	2939.3	9932.5	983.2	16528.6	16832.7	5452.3	1895.8	14590.8
152	21.6	0	1734.3	1262.9	1607	62553.7	322.4	395.4	177.4	581.6	2463.6	5834.9	9492.5	6344	824.6	10922.8	4120.9	1370.3	12796.1	343.3	1169.9	378.6	538.9	1129.3	420.2	46003.4	20434.3	968	244.4	513.1	39121.4	1519.7	1201.5	5864.2	8440.4	30945.2	9222.9	17715.4	475.3	54065.5	39321.9	2187.4	14775.3	885.8	28396.6	12655.3	14588.2	1520.8	16299.8
153	9.4	0	3171.6	1945.2	1821.6	47823.5	385.7	618.8	213.4	684.6	2836.7	4424.5	9859	11639	1096.7	9812.9	4354.5	1510.7	11098.3	392.3	1962	413.6	641	2030.3	397.4	49811.5	30673.8	1714.7	303.1	751	45308.9	1527.8	1242.3	4108.2	6703.7	43485.6	7207.2	14618.8	362.5	48203.3	16048.5	3101	11466.2	663.9	26197.1	35880.7	7569.5	1554.2	15490.3
153	18.9	0	2590.7	1668.6	1674.5	46620.8	248.2	716.9	202.2	595	2632.8	4742.5	8478.1	14508	944.4	9700.1	4886.1	1646.6	12161.6	330	1804.3	416.5	580.8	1797.6	399.8	44887.3	24709.9	1351.7	295.2	433	47930.7	1627	1356.6	4260	6286.6	32748.9	9590.3	15865.3	355.2	50028.9	17642.8	2602.4	22566.7	517.8	38376.9	31940.3	15118.5	1544.5	15265.4
154	9.4	0	1127.3	1818.1	1390.1	68606.8	385	445.5	244.1	762.9	2545.2	6994.2	9869.1	7826.1	997.8	14392.3	4397	1365.7	11343.5	305.2	1427.6	461.6	490.2	1234.4	367.8	43283.2	42279.6	1755.5	304.1	597.4	41710	1783	1335.7	8908.4	11120.5	32753.7	7651.4	17579.2	433.1	53120.9	42258	3727.5	4077.6	522.7	16892.7	25986.1	5674.7	1732.9	16707
154	21	0	1832.1	1685.6	1398.7	74360.2	593.2	398.4	249.6	940	2289.2	6459.1	8434.8	6660	666.5	15018.2	4775.5	1582.6	14533.4	304.8	1584.7	468.3	481.4	1208.4	365.7	40055.1	31715.7	896.4	256	362.1	43940.9	1822	1351.2	8569.1	10308.9	11534.7	10222.1	18334.9	385.4	50908.6	33549.6	3047	9823.1	467.6	20550	18654.1	14338.7	1602.3	17648.1
155	9.1	0	1911.7	2240.5	1580.5	42834.2	276	626.7	191.5	498.6	2954.3	4971.7	10371.4	4253.6	1335.2	8139	3591.5	1535.7	10261.7	344.9	1412.1	434.6	703.1	1075	404.5	43430	19952.8	2082	304.1	744.1	36373.2	1746.2	1336.1	5156.8	12084.7	44954	7911.8	14404.6	370.1	57098.3	10463.5	1914.3	16428.8	729.7	20315.5	24678.8	5530	1161.5	13765.4
155	18.1	0	2222.7	2172.1	1667.7	39064.5	297.8	612.2	173.6	539	2377.2	6417.9	12436.5	3307.3	1317.5	9790.4	3383.4	1402.5	11568	337.9	1329.6	450.2	750.6	1181.4	449.2	48167.4	17012.9	1845	313.9	507	31697.1	1524.8	1173.9	5199.9	11887.8	57422.1	6853.5	11094.3	390.1	66507.4	15042.2	2988.4	17436.7	771.6	21333.3	18413.6	16933.3	1328.4	14367.2
156	11.4	0	1336.4	2545.4	1959.8	48689.1	257.5	503.3	216.8	603.1	3240.5	5701.7	8272.6	7496.8	1001	11598.4	4867	1637.5	14705.8	324.2	1207.7	411.9	551.1	1166.4	439.5	48172.8	32404.2	1146.3	283.1	571	41846.4	1920.5	1623.3	5118.4	8963.8	28352	11627.9	17309.1	387.4	53955.4	14433.7	2307.2	9585.1	688.8	35249	15130.3	5888.2	1565.3	15768.3
156	18.7	0	4357.4	1999.7	1683.8	46609.1	383.7	412.5	192.3	704.1	4115.6	5008.8	8445.4	6811.7	1373.9	11610.9	3279.4	1314.5	14422.2	340.2	1049.4	397.2	539.3	1017.2	422.1	41206.6	25332.1	1720.4	292.8	694.8	39248.9	1663.7	1488.8	4250.7	6895.1	57887.4	6686.4	14905.3	337.9	53266.8	16856.1	2522.8	8698.8	643.1	17871.3	12581.9	7994.3	1614.3	13515.2
157	11	1	1420.9	1446.5	1910.3	73100.2	267.8	721.6	204.2	462.9	6100.8	5440.3	7616.8	1902.2	1081.2	8902.5	2933.2	1470.6	18084.2	319.1	1518.2	461.3	561.8	1038.4	405.3	35618.2	13250.6	1076	266.4	600.5	46044.9	1218.5	1131.1	4604.2	10390.2	33226.4	11026.9	6184.2	2825.1	64787.5	24393.6	1736.5	38660.1	595.2	41623.1	19918.8	5071.3	1274.8	17265.4
157	20.1	1	3522.8	1446.8	1536.4	64041.3	354.9	744.9	199	604	6826.7	6519	8774.3	1487.9	1191.1	9644.9	2860.2	1385.3	18347	325.5	1547.5	451.3	574.9	1099.8	394.9	34380.5	11324.5	1278.7	264.4	589.2	38184.1	1292	1275.7	4646.5	10991.1	33479.5	7299.1	5497.6	2452.8	55563	24648.1	2186.9	29619.7	593.4	18992.6	11913.9	8702	1346.5	14378.4
157	26.3	1	1237.9	1068.3	1545	74448.4	222.3	713.2	186.9	465.2	6553	7261.5	8832.8	1547.6	914.1	10402.5	3182.7	1115.5	19739	319.1	1465.5	448.2	580.7	1007.9	430.1	33497.8	10524.7	1225.4	248.1	443.8	39388.3	1097.7	1073.7	4789.1	11757.8	36334.1	9754.8	6729.5	2618.5	68937.6	25164.9	1632.8	32369.6	615.8	32023.8	10056	13566.3	1341.5	17039.1
157	30.1	1	3225.2	1169.2	1545.5	63526.9	312.1	677	201.1	599.5	6885.8	7751.8	8682.3	1352	1257.7	11171.4	2872.4	1622.9	20169.6	309.1	1588.8	465.4	575.2	1122.7	402.5	34987.1	10403	1236.3	268.2	539	35713.2	1324.6	1348.7	4950.3	11380.5	33057	11362.2	5800	2207	58919.2	27826.9	2033.6	28051.8	506.9	44688.6	18316.6	9512	1300.1	14616.3
157	34.3	1	2282.4	965.6	1543.6	71458.1	311.3	658.5	180.7	569.5	6955.3	8751.4	8147.6	1329.3	1119.8	11526.6	3121.6	1292.1	19820.9	285.6	1529.9	445	540	1002.6	400.3	29946.1	11105.8	1381.2	247.8	473.8	36197	1157.3	1227.6	5288.8	11533.9	46993.5	10163.4	6308.9	2048	63479	27558.8	1320.5	25298.9	575.4	47092.4	12437.4	9997.7	1419.6	16996.6
158	10.6	1	784.3	2822.6	1462.4	50047.4	259.2	730.8	211.2	537.3	3481.3	5534.2	9232.7	5769.2	1472.1	9142.4	3832.3	1712.3	11449.5	321.4	1278.1	426.7	558.4	1236.2	719	46636.9	29003	2875.7	445.3	878.1	34179.2	1491.5	1630.8	6088.1	9906.1	37805.4	9408.3	15140.9	559.4	58174.8	14407.8	2682.7	31202.4	692.6	34830.3	17361.1	6941.8	1299.5	11712.1
158	18.6	1	541	2165.6	1506	51396.3	397.9	831.1	205.3	654.1	3982.6	6387.5	8508.6	6323.2	1376.5	9077	3525.9	1732.2	13199	343.1	1215.6	412.1	603.4	1246.8	736.9	50974.8	21285.2	2361.5	411.5	943.2	31563.5	1541	1670.2	6459.1	8614.4	37561.1	10409.8	11871.2	492.6	61060.6	22270.5	2506.2	21091.2	780.7	13699.7	13519.6	11096.9	1262.5	12051.6
158	26.6	1	1317.8	2131.9	1529.8	65211.4	348.1	532.1	199.2	649.1	2625.9	9222.5	8837.4	8669.1	897.8	11671.7	4371.6	1516.2	16180.2	284.8	1165.3	437.9	472.8	1135.2	691.1	53015.5	20860.4	1587	353.7	388.6	37653.9	1295.1	1404.8	6995.8	9510.5	28883.8	8724.6	18119.1	518.3	61375.5	31153.2	2628.9	40262.2	700.4	22152.2	10808.4	21795.5	1369.4	14867.4
158	30.9	1	1189.4	1886.8	1499.6	64652.8	438.7	451.6	187.9	800.9	2951.9	8959.4	9531.3	8772.3	1017.4	12221.6	3962	1412.3	15629.8	300.7	1154.4	390.8	516.3	1144.7	604.9	51258.4	18192.1	1756.9	367.1	588.8	36817.9	1313.1	1398	5918.5	9291.6	29745.8	9718.6	15505.4	398.3	60374.8	32663.6	2900.9	35664.2	561	11451.1	10849.7	17727.4	1249.1	14218.2
158	33.6	1	1024.8	1729.6	1495.3	60966.2	461.7	420.7	174.2	817.5	3124	9681.9	8275.2	8704	1211.1	12481.3	3771.1	1514.3	14091.2	287.6	1194.3	361.9	533.2	1127.5	613.4	44695.8	16454.2	2317.5	339.2	646.1	37654.5	1347.6	1522.2	5202.3	9456.6	38119.7	8994.9	14824.5	363.5	51229.5	34533.2	2470.2	30492.1	561.2	21830	10510.8	24081.1	1314.1	13934.9
159	10.7	1	1382.5	3189.3	1666	47152.7	1031.5	533.2	214.9	1134.8	2572.8	5568.3	8714.5	5510.1	1598.6	8819	3016.2	1216.6	15001.6	324.8	1133	465.4	588.9	1210.4	474.8	40164.4	20035.7	2698.4	329.8	572.3	35076.3	1097.7	1171.1	5747	8772.9	65618.5	11523.9	9367.2	416.9	50564.1	15527.1	2624.2	30439.1	572.4	52332	14338.7	5864.6	1382.2	16774.3
159	17.7	1	984.1	2167.1	1702	55712.4	537.8	554.6	211.4	655.6	2495.2	6173.4	9595.7	5833.4	1441.5	9185.2	3192	1165	17017.7	313.1	1076.1	435.1	545.7	1147.7	447.7	46639	18139.6	2437.8	276.6	436.9	34355.1	1120.9	1093.8	5301.2	9604	61771.8	10934.3	10439.8	399.2	63389	18536	2972.6	29176.2	523.8	38201.2	11741.8	7661.5	1471.7	16759.6
159	25	1	1251.5	1716.4	1749.3	65933	435	532.5	201.8	497.6	2881	6692.4	9243.2	5923.4	1528.6	9064.5	3152	1249.7	16806.8	345.9	1165.6	416	571.9	1188.9	438	52724.6	15042.3	2436	279.6	636.8	31709.4	1184.2	1256.1	4417.2	8781.8	77811.4	12321.6	11176.4	376.7	74032.6	21285.3	3007.7	26027.2	547.7	35217.1	10488.5	10736.1	1368.1	17072.6
159	29	1	1186.5	1622.1	1881.8	47035.4	453.7	528.3	205	600.4	2669.2	7233.1	8470.2	7196.3	1450.3	10127	2916.7	1258.3	16093.3	352	1197.6	441.1	630	1184	538.9	39895.4	13764.2	2182.3	308.4	563.3	30102.8	1119.7	1242.6	4261.3	8988.6	59458.2	13243.3	9849.7	383.1	53653.5	20417.8	2729.6	25591.2	690.1	50041.8	9074.5	10964.3	1519.5	15420.7
159	35	1	1332.7	1207.8	1672.7	55530.7	445	606.7	219.9	469.5	2992	8365.3	8449.4	9396.6	1941.1	10047.2	3254.6	1358.1	14636.9	306.7	1227	471.7	533	1252.2	473.6	50082	14282.9	3552.6	302.5	478	40704.6	1268.6	1270.5	4065.5	9544.6	91074.7	12234	11638.5	427	61700.7	20173.9	2358.1	25082.6	530	58175.5	9749.3	14971.2	1475.2	16555.4
160	12.4	1	603.6	1518.7	1651.3	60621	290	404.9	181.7	539.7	2073.2	4986.9	8427.8	13126.5	706.3	9690	4446.9	1130.1	15953.7	308.3	1212.3	375.4	540.8	1154.8	392.8	47021.2	31859.5	864.4	250.8	581	44775.5	1216.3	1021.4	3839	7920.8	29235.3	14974.1	16112.1	361.4	66448.8	20795.7	2286.7	26245.1	571.7	8537.6	12121	5181.6	1375.7	15177.8
160	20.4	1	565.1	1459.8	1525.2	62473.6	237.2	445.7	169.7	505.4	2170.4	6918.1	8919.6	14271.6	740	11732.2	5190.3	1173.4	19534.8	269.2	1342.7	387.5	509.7	1166.9	389.8	47725.6	29359	1120.7	251.9	447.2	47466.2	1348	1085.5	4105.1	9504.3	22730.9	10552	16352.4	362.7	58050.5	26118.6	2414.7	22802.9	668.3	16707.6	10830.4	23832.6	1567.6	15235.5
160	27.9	1	458.5	1274.8	1388.7	60864.5	278	435.9	167.1	534.8	2244.3	7638.9	8316.4	12474.6	738	11347.4	4996.6	1246.1	20297.2	291.1	1434.5	382.7	489.7	1204.2	365.8	51626	25342.7	882.5	239.7	393.8	42734.8	1292.8	1084.5	3717.8	7752.5	25839.2	11996.5	17796.8	349.7	58477.3	30093.4	2889.3	27272.7	619.3	11084	9226.4	25181.4	1516.5	15949.6
160	29.9	1	747.6	1300.9	1676.2	52198.6	299.4	470.7	172.8	535.6	2177.4	7316.5	7718.3	13197.9	810.7	11788.4	4507.8	1311.4	19474.5	279.5	1402	357.5	492.6	1259.1	371.6	47906	18966.4	1079.6	247.8	465.8	37451.1	1344.6	1148.8	3298.3	7860.6	27291.3	12072.2	13303.3	355.4	53726.8	26819.4	3175.8	23960	586.9	17309.7	9156.7	21996.8	1302	14461.3
160	35.9	1	753.4	1187.8	1671.7	46894.2	313.2	655.7	184.5	665	2917.6	7195.8	7283.7	15358.6	1456.7	10453.8	3570.7	1455.9	16124.6	326.3	1370.7	370.8	575.8	1235.8	393.9	46076.8	15191.1	1965.6	268	744.2	40708.1	1401.9	1435.3	3005.9	7433.2	42059.7	10648.5	11007.9	320.5	48401	25101.1	2964.3	18351.7	681.4	7689.3	7695.8	19681.1	1369.4	14092.8
161	10.9	1	1927.6	2018.7	1632	42724.7	380.6	435.5	223.5	641.3	3476.6	5271.8	8263.6	3282	1543.7	9258.3	3307	1428.9	10489.3	357.5	1275.1	399.2	569.4	1139.5	397.6	45090.7	28460	4429.1	283.7	813.6	41078.6	1512.8	1360.6	5094.2	9145.3	55489.6	10818.8	12415.1	298.8	62069.2	18374.5	4089.1	15107.7	603.9	27648	16402.7	3714.9	1195.6	12903.7
161	18	1	1537.3	1639.5	1814.2	55030.4	312.1	478.3	214.5	589.2	2513.3	6304.3	10117.4	5578.3	1444.6	11128.8	3428.4	1233.2	13383.9	334.1	1218.2	441	608	1136.6	451.2	42633.8	21903.9	3707.2	288.5	578.5	41012.7	1269.8	1201.5	4973.4	9225.2	49929.8	11669.6	11695.2	317.1	62728.9	19100.4	4283.1	13724.4	815.5	22800.2	14650.3	6159.1	1214	13107.7
161	26.9	1	2545.7	1692.9	1662.4	63354.5	372.4	389.2	206.3	694.3	2368.7	8624.8	8876.8	5999.2	899	11782.5	4115.4	1304.6	16096	313	1282.3	415.5	541.6	1186.3	405.7	45545.6	21495.2	2063	276.6	455.4	45048	1382	1187.4	5239.4	9890.9	32939.1	9093.8	15530.1	320	60539.7	26481.9	4001.3	20399	729.8	21920.3	14459.3	10515.4	1261.3	15523.8
161	29.1	1	1724.2	1387.1	1769.7	49260.8	438.2	349.8	210.8	612.1	3138.6	7772.5	8426.6	7432.3	1341.8	11034	3647.9	1383.2	16765.4	330.1	1392.9	404.8	603.4	1199	432	41996.8	16807.8	3372.5	278.7	736.9	41986.7	1439.3	1354.7	4439.6	9484.4	47270	11954.4	13529.3	332.9	53534.2	22196.3	4095.2	18472	750.6	45381.7	14510.9	9586.6	1173.3	13007.5
161	35.3	1	2553.6	1288.2	1592.1	64910.6	320.3	346.5	214.8	666.5	2454.5	11026.9	8594.4	6750.9	926.3	12937.5	4442.3	1361.1	16386.7	292	1325.6	415.9	511.6	1210	398.5	51121.2	16523.3	1853.7	247.3	429.3	53908.5	1456.2	1191.7	4827.3	10238.8	36352.3	10610.5	15551.8	355.8	60788.5	35020.7	4021	23612.1	585.1	17228.4	12282.5	13239.3	1199.2	16010.5
161	39.1	1	3129	1025.2	1555.9	62252.4	450.1	392.5	198.7	754.4	2290.8	8111.2	8972.4	7137.4	1019.1	12279.2	3966.1	1281.7	15664.6	291.2	1233	395.4	552.1	1169.5	391.7	47905.8	13874.3	2320	251.2	475.4	41611.3	1318.5	1223.5	3951.7	9912.4	35929.7	10543.3	13564.4	321.7	57919.2	39285.3	5666.6	28283.7	534.1	18402.1	11184	17611.1	1121.8	18629.3
162	12.4	1	1704.8	1590	1644	61059.6	214.3	488.2	217.5	399.7	2169	4320.7	8947.6	5479.6	918.5	10050.9	4027.9	1332.9	11273.6	339.7	1206.2	495.6	571.8	1082	475.8	40432.8	23748.9	1383.2	272.3	527.6	34128	1257.4	1100.9	8482.3	9186.7	34991	10473.1	13676.1	377.5	63333	20431.2	2178.8	32298.9	656.9	13378.2	16675.9	3393.5	1201.7	15870
162	20.3	1	1199.2	1325.5	1576	54054.8	300	464.4	194.8	501.1	2627.9	4596.6	8546.5	6441.6	1139.5	10878.6	3687	1271.6	12394	336.5	1187.5	453.2	576.2	1109.7	469.1	37301.9	18076.7	1984.1	271.1	599.5	28510.4	1201.6	1123.8	7653.3	8717.9	51129.9	12422.9	12626.2	358.2	61081.1	20229.1	2085	29743	709.2	14465.9	13242.7	7532.5	1265.3	15712.9
162	26.3	1	2955.5	2345.5	1470.5	62397	942.2	348.1	177.6	942.2	2241.5	5524.1	7726.1	9119.4	935.2	9582.6	3757.8	1347.2	13188.5	279.5	1229.4	456.7	504.6	1083.2	421.5	33608	18301.4	1472.8	243.5	407.8	29965.1	1213.9	1081.7	7004.3	8401.7	44766.2	7931.2	13863.2	325.8	55602.7	27070.9	2150.9	30690.9	658.1	20264.6	13953.9	9987.3	1292.5	17389.5
162	29.6	1	2074	1248.7	1583.9	57368.3	259.6	520.4	186.5	458.4	2833.5	5725.5	7770.9	7730.9	1319.2	10475.3	3332.9	1367.7	10666.7	340.6	1226.8	455.8	562	1116.6	456.2	41053.6	17056.5	2003.7	259.7	652.2	31863.9	1300.2	1237	6802.6	8303.7	56872.7	7420.9	12480.3	321.9	62615.7	26093.6	2471.8	32341.9	638.4	23074.1	11727.6	16175.8	1298.5	14399
162	33.4	1	1829.4	1333.4	1731.6	54715.6	283.7	572.5	192.4	539.4	2256.3	7138.3	8855.9	6559.9	769.6	11458.4	4309	1351	11918.2	336.4	1317.2	457	567.5	1135.3	466.3	38329.6	17965.3	1308.3	228.2	456.2	33558.4	1227.7	1079.1	7476.9	8226	33775	10000.9	16591.8	311.7	54951.2	23794.3	2350.2	37490.1	619.2	19177	10311.4	14975.4	1258.3	14096.5
163	10.6	1	2116.6	2028.4	1724.6	71145.2	296.7	411.5	204.9	520.8	2027.9	6695.4	11776	7970.9	892.4	9560.7	4126.1	1757.9	17699.7	327.6	1170.2	463.9	474.1	1041.4	354.8	56237.2	31852.5	1115.5	289.2	622	55161.6	1230.6	1080.7	6564.8	9615.3	23455.1	8674.6	14810.8	340.6	65645.3	24056.7	2898	26682.1	628.7	27952.2	32411.6	7643.8	1291.1	17493.8
163	19.3	1	2875.9	1438.9	1618.2	56566.3	321.1	606	184.3	563	2087.2	7057.7	11200.3	10022.8	714.6	9277.7	3669.1	1765.4	18679	321.4	1185.9	427	470.9	1047.5	367.5	48464.4	22376.5	823.1	251.3	500.9	39652.4	1229.5	1177.2	5930.2	6932.6	18333.3	7776	12768.9	295.6	61656	28272.4	3102.9	25608.4	673.8	21559.6	20668.9	20506.8	1291.2	14016.1
163	26.3	1	2523.8	1295.5	1663.6	55255.9	307	533.9	187.7	620.6	2043.8	8123.8	11478.3	13456.3	678.5	10625.3	4027.9	1716.2	19650.8	305.3	1271	437.1	477.7	1064	356.1	44819.3	20146.2	658.1	252.2	470.6	34859.7	1243	1107.2	5179	6957.9	14843.3	9616.5	13149.5	309.3	60806.9	31886.2	3146.2	23814.4	629.6	14516.5	16311.8	31054.2	1430	13287.4
163	30.3	1	1719.1	1262.6	1570.3	64972.3	375.8	456.6	168.2	707.5	2074.5	9166	10919.6	15758.4	729.2	11451.2	4338.8	1575.2	20607	305.9	1328.7	407.3	490.1	1031.3	371.2	46479.2	20804.9	750.9	252.7	470.7	42662.4	1238	1133.1	5344.4	7461.1	20426.3	11754.6	15897	298.9	58553.6	33303.2	2755.9	17752.3	605.8	19143.5	15293.2	30047.1	1406.2	13159.8
163	34.3	1	2724.9	1308.3	1577.9	62069.2	412.8	467.3	190.8	872.5	2301.7	8888.3	9661.3	18489.3	757.9	12123.6	4818.7	1872.9	18695.1	342.4	1538.7	438.5	510.3	1192.3	392.4	40739.6	19571.1	765.2	258.5	449.9	43678.6	1575.7	1402.9	5823.9	6899.2	13570	10945	15881.7	313.8	52670.9	42639.8	3099.9	14947.1	602	8156.9	15107.6	28796.4	1554	14681.1
164	10.4	1	1102.6	1436	2227.3	51349.7	401.9	452	159.4	745.8	2246	4222.7	7346.6	5658.2	859.7	12419.2	3616.6	1648.8	11086	281.5	1099.2	368.3	510.5	1074.7	417.7	35753	26075	811	317.4	534.4	33866.3	1294.3	1461.9	6543.1	6639.2	23407.5	14032.1	15171.7	501	55316.2	23544.4	2760	28382.6	639.8	36452.6	27457.8	13534.1	1763	14843.9
164	21.4	1	1597	1798.3	1949.7	55372.7	667.4	805	181.7	934.9	2422	5923	8619.5	6335.9	858.8	12330.2	3936.4	1712.6	13267.5	299.4	1318.7	446.7	530.7	1122.3	409.7	37270.6	23397.6	1128	266.5	433.4	34267	1454.4	1444	5932.3	5957.6	23286.1	13664.7	15296.9	480.1	50628.5	27523.6	3858.2	26671.2	606.9	24997.8	18078	20660.5	1851.8	15126.4
164	25.4	1	1127.8	1144.7	2118.3	47466.8	340.3	688.2	181.2	688.8	2882.3	6023.8	9078.8	4104.6	1117.2	12739.2	3126.6	1609.1	12877.7	339.9	1277.2	394.3	589.7	1083.1	404.3	41863.6	15536.2	1626.3	273.9	714	34695.6	1456.4	1497.5	4884.7	5688.3	32847.3	10387.4	9542.2	393.8	53902.8	30141.4	4211.8	24238.6	550.1	28842.1	15540.5	28149.2	1680.3	14353.2
164	29	1	2110.7	1080.3	2288.6	55773.7	271.9	889.7	171	652.1	2495	7520.7	8740	5988.3	1039.1	13683.6	3844.2	1874.4	13328.8	293.9	1390.7	389.4	512.5	1193.2	395.5	45806.8	17348.5	1392.8	266.3	417.4	43236.7	1680.3	1732	5261.5	5641.8	31368.7	9811.7	14828.4	440.4	57593.8	30765.5	3299.5	24693.8	553.4	41442.1	16262.3	27134.9	1727	16949.5
164	34.7	1	2125	990.7	2131.9	60915.3	337.2	1051.5	186.7	928.2	2619	8601.9	7220.6	5155.7	1294	14416.4	3047.2	2619.5	13122.2	294.8	1507.1	402.9	528.5	1435.1	426.1	43029.9	12311.4	1455.7	273.9	497.4	45676.8	2169.2	2535.2	4638.2	6930.5	19384.5	8850.4	8542	398.7	51217.1	40722.4	3614.8	28194.9	568.3	15727.6	13046.1	32437.5	1801.3	16375.1
165	20.4	1	1327.4	1583.4	1705.7	65340.9	433.8	541.1	204.6	526.9	2488.9	5024.5	9310.8	11559.7	983.1	10804.2	3407.9	1192.8	18010.8	312.3	1103.3	392.9	534.7	1174.3	406.6	52465.9	16028.5	1259.4	263.6	482.4	35363.9	1523.2	1096.8	5767.4	6966.5	28851.1	18998.5	13442.8	497	57437.1	32833.1	2520.6	33582.5	575.6	43862.8	15777	13630.1	1272.9	16979.1
165	25.3	1	1434.1	1838.6	1671.8	65099.2	452.2	562.5	199.9	513.8	2605.4	5989.2	9009.6	12429.4	1020.8	10060	3483.8	1395.6	19284.5	294	1200.5	404.3	532.8	1121.4	383	49245.5	15328	1051.6	336	559.8	35397.2	1649.8	1465.7	5590.4	8011.2	23350.8	11552	13511.6	440.6	52658.6	26866.4	2300.4	26061.6	587.2	60625.6	15445.1	12678.4	1363.9	18110.9
165	29.3	1	1259.3	2079.6	1728.1	73552.4	500.4	590.8	203.3	571.7	2392.5	6170.2	8484.8	13251.4	919.8	11485.8	3196.2	1167.4	18249.3	300.7	1061.8	404.9	529.9	1135.1	402.9	52037.8	16082.1	1124.3	262.6	464.7	45098	1665	1154.3	5350	8538.1	26454.3	11840.5	12920.6	449.3	53007.2	28859.9	3144.4	34603	678.4	30662.3	13367.1	15030.1	1430.2	17143.3
165	36.3	1	769.9	1823	1661.1	89489.4	403.6	728.7	214.2	519.9	2858	6327.6	8460	13953.8	918.7	11805	3376.9	1243.5	18946.4	314.7	1075.9	415.1	517.4	1110.6	407.8	58125.8	15328.6	1352.2	255.4	472.4	47088.6	1749.6	1266.6	5209.9	8286.7	21703.8	11379.7	14027.9	479	56739.1	35442.8	3378	32514.9	673.8	65471.8	11830.4	10864.1	1409.7	19785
166	11.9	1	2094.5	2274.5	1712.6	43256.6	277.5	467.2	263.7	599.4	2444.4	5649.9	9007.2	6493.4	968.6	8700.8	3444.5	1399.1	11216.1	332.6	2066.1	609.7	534.5	1276.2	413	40899.6	26762.9	1344.9	297.6	545.7	35710.5	1366.2	1237.1	5500.1	8736.6	41233.3	8975.4	12715.3	479.9	58279.6	18126.9	2299.1	34712.1	707.6	56882.1	18578.1	6515.2	1428.5	15456.7
166	19	1	1355.7	1799.7	1822.9	48277.6	373.7	504.8	243.9	611.7	3509.4	5446.9	8634.7	7603.9	1211.9	8811.5	3036.5	1361.4	12427.9	370.2	1585	522.4	574.3	1130.9	395.4	42624.3	22525	2338.9	281.3	838.8	32601.7	1431	1416.8	4600.5	8395.5	55929.7	9820.7	11236.9	367.9	61906.7	19310.7	2585.2	36549	635.3	53153.1	13738	8473.6	1418.7	14251.6
166	26	1	1659.4	1761.8	1622.5	50543.6	309.9	557.1	251.2	562	2875.9	6999.7	8536.4	11581.8	1057.7	9814.2	3635.6	1502.7	15769.7	340.5	1580.4	527.3	554.1	1227.1	385.4	42171.4	21135.4	1460.9	262.1	610.4	34168.3	1526.5	1366.3	5449	10052.5	34086.6	13208.1	13703.8	358.4	62531.6	22846.4	2992	37481.4	666.8	70844.5	15422	11953.9	1375.4	16277.7
166	30	1	1639.3	1692.4	1589.3	51422.7	333.4	612.3	259	595.6	2684	8491.6	9264.6	10125	983.6	10314	3725.8	1462.3	16867.8	344.3	1598	567.9	540.7	1200.9	394.6	47538.4	19378.6	1356.5	254.5	477.8	36246.1	1439.1	1223.9	5332.3	10952.2	38649	17562	13979.7	418.7	62908	23264.4	3350.6	39328.3	737.2	70222.9	15954.1	14566.8	1459.2	17066.8
166	34	1	1518.8	1471.1	1553.5	56261.8	235.6	586.9	256.4	562.6	2831.4	9091.1	7899.8	12425.7	1148.2	10368.8	3644.2	1532.3	15924.2	351.5	1663.7	541.3	528.1	1193.9	370.2	44914	18172.6	1686.4	257	590	37910.6	1557.2	1341.4	4941.4	10044.7	43725.7	10328.7	13739.5	422	62870.3	25411.7	2232	32904.7	617.4	42929.6	12054.6	13048.4	1463	14949.9
[truncated: 1,078 more columns]
