# Supplementary material for: The prediction of late-onset preeclampsia: Results from a longitudinal proteomics study
Source: PLoS One. 2017 Jul 24;12(7):e0181468. doi: 10.1371/journal.pone.0181468 (PMC5524331; doi:10.1371/journal.pone.0181468)
Supplement: S2 File — Thirty-six proteins that were significant (Sig.) (q<0.25 and fold change >1.1) in at least one interval are shown. Adjustment was performed for BMI, maternal age, parity and smoking. FC: linear fold change, with negative values denoting lower while positive values denoting higher level in cases than in controls, p: p-value, q: adjusted p-value, GA: gestational age. The column labeled as “Changes with GA” indicates whether the protein abundance changes with gestational age [128]. (XLS) [file pone.0181468.s002.xls]

## Sheet: LatePE _ALL
		Changes		8-16 (weeks)				16.1-22 (weeks)				22.1-28 (weeks)				28.1-32 (weeks)				32.1-36 (weeks)
Symbol	Name	with GA	FC	p	q	Sig.	FC	p	q	Sig.	FC	p	q	Sig.	FC	p	q	Sig.	FC	p	q	Sig.
PPID	Peptidyl-prolyl cis-trans isomerase D	0	1.438	<0.001	0.039	Yes	1.434	<0.001	0.021	Yes	1.55	<0.001	0.063	Yes	1.284	0.0436	0.759	No	1.1	0.3945	0.84	No
RAN	GTP-binding nuclear protein Ran	1	1.357	0.0005	0.082	Yes	1.44	<0.001	<0.001	Yes	1.621	<0.001	0.016	Yes	1.452	0.0011	0.285	No	1.142	0.2109	0.74	No
MMP-7	Matrilysin	1	1.353	<0.001	<0.001	Yes	1.433	<0.001	<0.001	Yes	1.334	<0.001	0.008	Yes	1.226	0.0018	0.285	No	1.19	0.0132	0.537	No
CDK8/cyclin C	Cyclin-dependent kinase 8:Cyclin-C complex	0	1.162	<0.001	<0.001	Yes	1.125	<0.001	0.019	Yes	1.145	0.0013	0.247	Yes	1.05	0.1956	0.941	No	1.035	0.303	0.787	No
HSP70	Heat shock 70 kDa protein 1A/1B	0	-1.174	0.0007	0.105	Yes	-1.186	<0.001	0.008	Yes	-1.217	<0.001	0.016	Yes	-1.061	0.2283	0.941	No	1.024	0.504	0.884	No
BMP-1	Bone morphogenetic protein 1	1	1.166	<0.001	<0.001	Yes	1.155	<0.001	<0.001	Yes	1.085	0.0505	0.975	No	1.024	0.5817	0.967	No	-1.005	0.9069	0.992	No
HMGB-1	High mobility group protein box 1	0	1.143	0.0013	0.149	Yes	1.168	<0.001	0.008	Yes	1.143	0.0042	0.465	No	1.086	0.1227	0.929	No	1.043	0.3887	0.831	No
Glutathione S-transferase Pi	Glutathione S-transferase P	0	-1.136	<0.001	0.03	Yes	-1.157	<0.001	0	Yes	-1.085	0.013	0.928	No	-1.076	0.0364	0.694	No	-1.038	0.284	0.78	No
C4b	Complement C4b	0	-1.271	0.0011	0.14	Yes	-1.324	<0.001	0.013	Yes	-1.185	0.089	0.975	No	-1.101	0.3368	0.951	No	-1.023	0.8261	0.982	No
PH	Pancreatic hormone	0	1.199	0.0018	0.183	Yes	1.069	0.1835	0.783	No	1.096	0.097	0.975	No	1.047	0.4296	0.967	No	1.027	0.6688	0.939	No
COX-2	Prostaglandin G/H synthase 2	0	1.112	0.002	0.185	Yes	1.069	0.012	0.366	No	1.095	0.0536	0.975	No	1.02	0.6859	0.987	No	1.042	0.3212	0.805	No
Phosphoglycerate mutase 1	Phosphoglycerate mutase 1	0	-1.832	<0.001	0.043	Yes	-1.436	0.0204	0.41	No	-1.363	0.0935	0.975	No	-1.233	0.2939	0.941	No	-1.201	0.3802	0.831	No
gpIIbIIIa	Integrin alpha-IIb: beta-3 complex	1	1.173	0.0766	0.754	No	1.474	0	0	Yes	1.262	0.0198	0.944	No	1.336	0.0017	0.285	No	1.137	0.1335	0.712	No
Trypsin 2	Trypsin-2	0	1.113	0.0207	0.561	No	1.143	0.0036	0.195	Yes	1.016	0.7401	0.985	No	-1.01	0.8375	0.988	No	1.087	0.111	0.712	No
Cytochrome P450 3A4	Cytochrome P450 3A4	0	-1.077	0.0201	0.561	No	-1.114	<0.001	0.003	Yes	-1.037	0.2758	0.975	No	-1.052	0.0838	0.888	No	-1.039	0.1543	0.718	No
IL-1b	Interleukin-1 beta	0	-1.078	0.0532	0.733	No	-1.133	0.0005	0.037	Yes	-1.073	0.124	0.975	No	-1.034	0.4642	0.967	No	-1.029	0.4727	0.872	No
DMP1	Dentin matrix acidic phosphoprotein 1	0	-1.08	0.073	0.754	No	-1.104	0.0032	0.18	Yes	-1.09	0.0323	0.944	No	-1.108	0.0107	0.573	No	-1.081	0.0603	0.684	No
Integrin aVb5	Integrin alpha-V: beta-5 complex	0	-1.098	0.0113	0.454	No	-1.126	<0.001	0.019	Yes	-1.072	0.0919	0.975	No	-1.017	0.6948	0.987	No	1.018	0.6321	0.933	No
NCK1	Cytoplasmic protein NCK1	0	-1.099	0.0087	0.41	No	-1.124	<0.001	0.026	Yes	-1.06	0.1098	0.975	No	-1.054	0.1765	0.941	No	-1.061	0.0816	0.689	No
B7-2	T-lymphocyte activation antigen CD86	0	-1.119	0.0113	0.454	No	-1.12	0.0021	0.127	Yes	-1.038	0.3045	0.975	No	-1.063	0.1114	0.929	No	-1.035	0.2857	0.78	No
VEGF121	Vascular endothelial growth factor A, isoform 121	1	-1.122	0.0062	0.369	No	-1.118	0.0041	0.208	Yes	-1.022	0.6072	0.983	No	-1.096	0.0815	0.888	No	-1.132	0.0341	0.641	No
DUS3	Dual specificity protein phosphatase 3	0	-1.137	0.0362	0.691	No	-1.126	0.0054	0.244	Yes	-1.037	0.4579	0.975	No	-1.022	0.6395	0.986	No	1.008	0.8715	0.986	No
PRKACA	cAMP-dependent protein kinase catalytic subunit alpha	0	-1.308	0.0069	0.387	No	-1.302	<0.001	0.024	Yes	-1.195	0.0356	0.944	No	-1.059	0.5018	0.967	No	-1.004	0.967	0.999	No
ASAHL	N-acylethanolamine-hydrolyzing acid amidase	0	1.178	0.0673	0.74	No	1.202	0.0181	0.395	No	1.351	0.0045	0.465	No	1.42	0.0006	0.214	Yes	1.414	0.0005	0.193	Yes
TF	Tissue Factor	0	-1.118	0.0281	0.625	No	-1.046	0.271	0.818	No	-1.111	0.0365	0.944	No	-1.202	<0.001	0.214	Yes	-1.14	0.0087	0.519	No
PTK6	Protein-tyrosine kinase 6	1	-1.207	0.005	0.35	No	-1.102	0.0342	0.538	No	-1.138	0.0234	0.944	No	-1.223	0.0005	0.214	Yes	-1.202	0.0069	0.519	No
Nidogen	Nidogen-1	1	1.084	0.0044	0.335	No	1.073	0.0046	0.223	No	1.063	0.0586	0.975	No	1.053	0.1057	0.929	No	1.123	0.0019	0.197	Yes
ART	Agouti-related protein	0	1.068	0.0587	0.733	No	1.057	0.0565	0.585	No	1.124	0.0022	0.351	No	1.095	0.0319	0.694	No	1.171	<0.001	0.193	Yes
IGFBP-1	Insulin-like growth factor-binding protein 1	1	1.051	0.538	0.948	No	1.078	0.2295	0.801	No	1.159	0.0623	0.975	No	1.154	0.0799	0.888	No	1.314	0.0011	0.197	Yes
Siglec-6	Sialic acid-binding Ig-like lectin 6	1	1.028	0.7224	0.969	No	1	0.9929	0.997	No	1.181	0.0265	0.944	No	1.255	0.0339	0.694	No	1.498	0.0019	0.197	Yes
FCRL3	Fc receptor-like protein 3	0	1.024	0.4385	0.922	No	-1.038	0.103	0.724	No	-1.047	0.1458	0.975	No	-1.127	0.0015	0.285	No	-1.117	0.0008	0.197	Yes
CRDL1	Chordin-like protein 1	0	1.016	0.4625	0.922	No	1.014	0.4031	0.873	No	1.043	0.0354	0.944	No	1.026	0.2134	0.941	No	1.123	<0.001	0.189	Yes
IL-23 R	Interleukin-23 receptor	0	-1.02	0.503	0.932	No	-1.042	0.1291	0.783	No	-1.061	0.0602	0.975	No	-1.105	0.0052	0.449	No	-1.103	0.0018	0.197	Yes
IGFBP-5	Insulin-like growth factor-binding protein 5	1	-1.031	0.1767	0.804	No	1.034	0.1983	0.797	No	1.007	0.838	0.992	No	1.031	0.3536	0.962	No	1.116	0.0019	0.197	Yes
ATS1	A disintegrin and metalloproteinase with thrombospondin motifs 1	0	-1.042	0.1007	0.754	No	-1.056	0.0176	0.395	No	-1.083	0.0084	0.731	No	-1.097	0.0089	0.573	No	-1.107	0.0012	0.197	Yes
PlGF	Placenta growth factor	1	-1.117	0.0281	0.625	No	-1.111	0.0599	0.585	No	-1.184	0.0259	0.944	No	-1.254	0.0131	0.573	No	-1.289	0.0016	0.197	Yes
